# Supplementary material for: Transcriptome Analysis of Sexually Dimorphic Chinese White Wax Scale Insects Reveals Key Differences in Developmental Programs and Transcription Factor Expression
Source: Sci Rep. 2015 Jan 30;5:8141. doi: 10.1038/srep08141 (PMC4311254; doi:10.1038/srep08141)
Supplement: Supplementary Information — Dataset 1 [file srep08141-s2.xls]

## Sheet: Cover sheet 
	Title: Transcriptome Analysis of Sexually Dimorphic Chinese White Wax Scale Insect Reveals Key Differences in Developmental Programs and Transcription Factor Expression
	Authors: Pu Yang, Xiao-Ming Chen, Wei-Wei Liu, Ying Feng, Tao Sun.
	Table S1. Alignment statistics for the eight RNA-Seq libraries.

## Sheet: Table S1
Table S1. Alignment statistics for the eight RNA-Seq libraries.
Map to Gene	FF	FS	FA1	FA2	FA3	MF	MS	MPP	MP	MA
Total reads number	7109357	7247219	7424388	7033121	7174051	7060318	7076807	7377760	7253701	7495259
percentage	1	1	1	1	1	1	1	1	1	1
Total basepairs number	348358493	355113731	363795012	344622929	351528499	345955582	346763543	368888000	362685050	367267691
percentage	1	1	1	1	1	1	1	1	1	1
Total mapped reads number	2200967	1918251	1987567	1461129	1865233	2304056	2182842	2397772	2141293	1841670
percentage	0.3096	0.2647	0.2677	0.2077	0.26	0.3263	0.3085	0.325	0.2952	0.2457
Perfect match number	1937107	1693803	1750311	1283971	1639086	2041134	1928918	1989782	1754670	1611199
percentage	0.2725	0.2337	0.2358	0.1826	0.2285	0.2891	0.2726	0.2697	0.2419	0.215
<=2bp mismatch number	263860	224448	237256	177158	226147	262922	253924	396923	247351	230471
percentage	0.0371	0.031	0.032	0.0252	0.0315	0.0372	0.0359	0.0538	0.0341	0.0307
Unique match number	2200019	1917587	1986832	1460674	1864620	2303199	2182108	2397772	2141293	1840877
percentage	0.3095	0.2646	0.2676	0.2077	0.2599	0.3262	0.3083	0.325	0.2952	0.2456
Multi-position match number	948	664	735	455	613	857	734	738	725	793
percentage	0.0001	0.0001	0.0001	0.0001	0.0001	0.0001	0.0001	0.0001	0.0001	0.0001
Total unmapped reads number	4908390	5328968	5436821	5571992	5308818	4756262	4893965	4979988	5112409	5653589
percentage	0.6904	0.7353	0.7323	0.7923	0.74	0.6737	0.6915	0.675	0.7048	0.7543
