# Supplementary material for: Transcriptome Analysis of Sexually Dimorphic Chinese White Wax Scale Insects Reveals Key Differences in Developmental Programs and Transcription Factor Expression
Source: Sci Rep. 2015 Jan 30;5:8141. doi: 10.1038/srep08141 (PMC4311254; doi:10.1038/srep08141)
Supplement: Supplementary Information — Dataset 2 [file srep08141-s3.xls]

## Sheet: Cover sheet 
	Title: Transcriptome Analysis of Sexually Dimorphic Chinese White Wax Scale Insect Reveals Key Differences in Developmental Programs and Transcription Factor Expression
	Authors: Pu Yang, Xiao-Ming Chen, Wei-Wei Liu, Ying Feng, Tao Sun.
	Table S2. GO classification of the DEGs in each pairwise comparison.

## Sheet: Table S2
Table S2. GO classification of the DEGs in each pairwise comparison.
FF VS MF				FS VS MS				FA1 VS MA				FA2 VS MA				FA3 VS MA				FF VS FS				FS VS FA1				FA1 VS FA2				FA2 VS FA3				MF VS MS				MS VS MPP				MPP VS MP				MP VS MA
Molecular function				Molecular function				Molecular function				Molecular function				Molecular function				Molecular function				Molecular function				Molecular function				Molecular function				Molecular function				Molecular function				Molecular function				Molecular function
Gene Ontology term	Cluster frequency	Corrected P-value		Gene Ontology term	Cluster frequency	Corrected P-value		Gene Ontology term	Cluster frequency	Corrected P-value		Gene Ontology term	Cluster frequency	Corrected P-value		Gene Ontology term	Cluster frequency	Corrected P-value		Gene Ontology term	Cluster frequency	Corrected P-value		Gene Ontology term	Cluster frequency	Corrected P-value		Gene Ontology term	Cluster frequency	Corrected P-value		Gene Ontology term	Cluster frequency	Corrected P-value		Gene Ontology term	Cluster frequency	Corrected P-value		Gene Ontology term	Cluster frequency	Corrected P-value		Gene Ontology term	Cluster frequency	Corrected P-value		Gene Ontology term	Cluster frequency
glycogen debranching enzyme activity	8 out of 372 genes, 2.2%	2.32e-10		carbohydrate binding	38 out of 667 genes, 5.7%	2.94e-18		catalytic activity	2334 out of 3324 genes, 70.2%	1.83e-22		catalytic activity	2836 out of 4010 genes, 70.7%	3.2e-33		catalytic activity	3227 out of 4705 genes, 68.6%	5.91e-22		structural molecule activity	54 out of 342 genes, 15.8%	4.76e-22		peptidase activity	22 out of 91 genes, 24.2%	8.78e-09		fatty acid synthase activity	52 out of 804 genes, 6.5%	9.51e-22		fatty acid synthase activity	46 out of 686 genes, 6.7%	1.5e-19		peptidase activity	104 out of 1093 genes, 9.5%	3.02e-10		catalytic activity	2927 out of 4847 genes, 60.4%	9.39e-20		structural constituent of cytoskeleton	29 out of 255 genes, 11.4%	0		cytoskeletal protein binding	204 out of 4990 genes, 4.1%
fatty acid synthase activity	24 out of 372 genes, 6.5%	4.21e-09		polysaccharide binding	23 out of 667 genes, 3.4%	1.89e-13		fatty acid synthase activity	103 out of 3324 genes, 3.1%	3.02e-21		fatty acid synthase activity	101 out of 4010 genes, 2.5%	1.23e-13		ligase activity, forming carbon-oxygen bonds	105 out of 4705 genes, 2.2%	1.55e-13		catalytic activity	268 out of 342 genes, 78.4%	3.35e-08		peptidase activity, acting on L-amino acid peptides	17 out of 91 genes, 18.7%	4.17e-06		catalytic activity	611 out of 804 genes, 76.0%	2.26e-14		catalytic activity	523 out of 686 genes, 76.2%	1.36e-12		polysaccharide binding	22 out of 1093 genes, 2.0%	5.77e-08		adenyl nucleotide binding	728 out of 4847 genes, 15.0%	1.2e-13		GTPase activity	28 out of 255 genes, 11.0%	0		adenyl nucleotide binding	718 out of 4990 genes, 14.4%
acyltransferase activity	26 out of 372 genes, 7.0%	0.00055		pattern binding	23 out of 667 genes, 3.4%	6.5e-13		hydrolase activity	1088 out of 3324 genes, 32.7%	3.23e-18		hydrolase activity	1241 out of 4010 genes, 30.9%	6.04e-12		ligase activity, forming aminoacyl-tRNA and related compounds	105 out of 4705 genes, 2.2%	1.55e-13		oxidoreductase activity, acting on diphenols and related substances as donors	5 out of 342 genes, 1.5%	0.00043		catalytic activity	78 out of 91 genes, 85.7%	7.4e-05		hydrolase activity	310 out of 804 genes, 38.6%	1.18e-12		oxidoreductase activity	113 out of 686 genes, 16.5%	4.92e-12		pattern binding	22 out of 1093 genes, 2.0%	1.68e-07		purine nucleoside binding	731 out of 4847 genes, 15.1%	5.1e-13		GTP binding	31 out of 255 genes, 12.2%	2.52632e-08		purine nucleoside binding	724 out of 4990 genes, 14.5%
transferase activity, transferring acyl groups other than amino-acyl groups	27 out of 372 genes, 7.3%	0.00086		ligase activity, forming carbon-carbon bonds	13 out of 667 genes, 1.9%	1.16e-10		transferase activity, transferring acyl groups other than amino-acyl groups	166 out of 3324 genes, 5.0%	5.63e-14		transferase activity, transferring acyl groups other than amino-acyl groups	180 out of 4010 genes, 4.5%	6.39e-11		aminoacyl-tRNA ligase activity	98 out of 4705 genes, 2.1%	8.55e-13		oxidoreductase activity, acting on diphenols and related substances as donors, oxygen as acceptor	5 out of 342 genes, 1.5%	0.00043		hydrolase activity	42 out of 91 genes, 46.2%	0.00266		acyl-[acyl-carrier-protein] hydrolase activity	34 out of 804 genes, 4.2%	6.38e-12		acyltransferase activity	51 out of 686 genes, 7.4%	1.13e-09		peptidase activity, acting on L-amino acid peptides	84 out of 1093 genes, 7.7%	1.7e-07		purine nucleotide binding	850 out of 4847 genes, 17.5%	6.73e-13		L-lactate dehydrogenase activity	3 out of 255 genes, 1.2%	0.0210353		nucleoside binding	728 out of 4990 genes, 14.6%
ligase activity, forming carbon-carbon bonds	6 out of 372 genes, 1.6%	0.00162		catalytic activity	497 out of 667 genes, 74.5%	5.09e-09		acyltransferase activity	154 out of 3324 genes, 4.6%	2.53e-13		acyltransferase activity	168 out of 4010 genes, 4.2%	7.69e-11		fatty acid synthase activity	107 out of 4705 genes, 2.3%	1.28e-11		peptidase activity	36 out of 342 genes, 10.5%	0.00063		exopeptidase activity	6 out of 91 genes, 6.6%	0.01044		acyltransferase activity	58 out of 804 genes, 7.2%	1.26e-10		acyl-[acyl-carrier-protein] hydrolase activity	28 out of 686 genes, 4.1%	3.86e-09		hydrolase activity	370 out of 1093 genes, 33.9%	2.06e-06		nucleoside binding	734 out of 4847 genes, 15.1%	3.13e-12						ion binding	907 out of 4990 genes, 18.2%
transferase activity, transferring acyl groups	27 out of 372 genes, 7.3%	0.00342		hydrolase activity, acting on glycosyl bonds	31 out of 667 genes, 4.6%	1.29e-06		transferase activity, transferring acyl groups	169 out of 3324 genes, 5.1%	1.72e-11		ligase activity, forming carbon-oxygen bonds	89 out of 4010 genes, 2.2%	6.23e-10		transferase activity, transferring acyl groups other than amino-acyl groups	195 out of 4705 genes, 4.1%	8.57e-09		oxidoreductase activity, acting on paired donors, with incorporation or reduction of molecular oxygen	12 out of 342 genes, 3.5%	0.00278						oxidoreductase activity, acting on paired donors, with incorporation or reduction of molecular oxygen, another compound as one donor, and incorporation of one atom of oxygen	10 out of 804 genes, 1.2%	6.23e-10		transferase activity, transferring acyl groups other than amino-acyl groups	52 out of 686 genes, 7.6%	8.63e-09		carbohydrate binding	30 out of 1093 genes, 2.7%	7.91e-06		adenyl ribonucleotide binding	664 out of 4847 genes, 13.7%	9.44e-11						cation binding	882 out of 4990 genes, 17.7%
oxidoreductase activity, acting on paired donors, with oxidation of a pair of donors resulting in the reduction of molecular oxygen to two molecules of water	5 out of 372 genes, 1.3%	0.01067		hydrolase activity	241 out of 667 genes, 36.1%	1.91e-06		oxidoreductase activity	368 out of 3324 genes, 11.1%	3.39e-11		ligase activity, forming aminoacyl-tRNA and related compounds	89 out of 4010 genes, 2.2%	6.23e-10		acyltransferase activity	181 out of 4705 genes, 3.8%	1.5e-08		cyclohydrolase activity	4 out of 342 genes, 1.2%	0.00522		Biological process				oxidoreductase activity	120 out of 804 genes, 14.9%	9.45e-10		hydrolase activity	255 out of 686 genes, 37.2%	2.76e-08		catalytic activity	762 out of 1093 genes, 69.7%	7.39e-05		ribonucleotide binding	785 out of 4847 genes, 16.2%	3.77e-10		Biological process				purine nucleotide binding	823 out of 4990 genes, 16.5%
acyl-[acyl-carrier-protein] hydrolase activity	12 out of 372 genes, 3.2%	0.0243		hydrolase activity, hydrolyzing O-glycosyl compounds	25 out of 667 genes, 3.7%	2.17e-06		acyl-[acyl-carrier-protein] hydrolase activity	70 out of 3324 genes, 2.1%	3.72e-11		aminoacyl-tRNA ligase activity	82 out of 4010 genes, 2.0%	7.64e-09		thiolester hydrolase activity	113 out of 4705 genes, 2.4%	5.65e-08		carbon-nitrogen ligase activity, with glutamine as amido-N-donor	5 out of 342 genes, 1.5%	0.00939		Gene Ontology term	Cluster frequency	Corrected P-value		transferase activity, transferring acyl groups other than amino-acyl groups	58 out of 804 genes, 7.2%	4.63e-09		monooxygenase activity	22 out of 686 genes, 3.2%	1.01e-07		fatty acid synthase activity	32 out of 1093 genes, 2.9%	0.00092		purine ribonucleotide binding	785 out of 4847 genes, 16.2%	3.77e-10		Gene Ontology term	Cluster frequency	Corrected P-value		catalytic activity	2892 out of 4990 genes, 58.0%
catalytic activity	266 out of 372 genes, 71.5%	0.02806		CoA carboxylase activity	9 out of 667 genes, 1.3%	3.34e-06		thiolester hydrolase activity	93 out of 3324 genes, 2.8%	2.19e-09		transferase activity, transferring acyl groups	182 out of 4010 genes, 4.5%	4.55e-08		acyl-[acyl-carrier-protein] hydrolase activity	79 out of 4705 genes, 1.7%	7.23e-08		oxidoreductase activity, acting on paired donors, with incorporation or reduction of molecular oxygen, another compound as one donor, and incorporation of one atom of oxygen	4 out of 342 genes, 1.2%	0.01317		regulation of cell shape	3 out of 73 genes, 4.1%	0.09676		peptidase activity	81 out of 804 genes, 10.1%	6.63e-09		transferase activity, transferring acyl groups	52 out of 686 genes, 7.6%	1.41e-07		carboxylesterase activity	25 out of 1093 genes, 2.3%	0.00554		nucleotide binding	1031 out of 4847 genes, 21.3%	1.31e-09		anatomical structure development	256 out of 871 genes, 29.4%	4.35e-07		metal ion binding	762 out of 4990 genes, 15.3%
				peptidase activity	63 out of 667 genes, 9.4%	1.38e-05		hydrolase activity, hydrolyzing O-glycosyl compounds	62 out of 3324 genes, 1.9%	3.86e-05		acyl-[acyl-carrier-protein] hydrolase activity	71 out of 4010 genes, 1.8%	1.5e-07		hydrolase activity	1389 out of 4705 genes, 29.5%	9.77e-07		oxidoreductase activity	47 out of 342 genes, 13.7%	0.02023						oxidoreductase activity, acting on diphenols and related substances as donors	9 out of 804 genes, 1.1%	5.4e-08		hydrolase activity, acting on ester bonds	86 out of 686 genes, 12.5%	5.1e-06		endopeptidase activity	38 out of 1093 genes, 3.5%	0.00583		hydrolase activity	1202 out of 4847 genes, 24.8%	1.9e-05		developmental process	294 out of 871 genes, 33.8%	4.08e-06		protein binding	777 out of 4990 genes, 15.6%
				exopeptidase activity	21 out of 667 genes, 3.1%	6.87e-05		peptidase activity	213 out of 3324 genes, 6.4%	4.43e-05		oxidoreductase activity	405 out of 4010 genes, 10.1%	1.01e-06		transferase activity, transferring acyl groups	197 out of 4705 genes, 4.2%	6.64e-06						Cellular component				oxidoreductase activity, acting on diphenols and related substances as donors, oxygen as acceptor	9 out of 804 genes, 1.1%	5.4e-08		thiolester hydrolase activity	28 out of 686 genes, 4.1%	0.00014		structural molecule activity	55 out of 1093 genes, 5.0%	0.02643		ligase activity	241 out of 4847 genes, 5.0%	0.00057		tissue development	86 out of 871 genes, 9.9%	5.28e-05		adenyl ribonucleotide binding	639 out of 4990 genes, 12.8%
Biological process				peptidase activity, acting on L-amino acid peptides	53 out of 667 genes, 7.9%	9.54e-05		hydrolase activity, acting on glycosyl bonds	81 out of 3324 genes, 2.4%	5.06e-05		thiolester hydrolase activity	98 out of 4010 genes, 2.4%	1.32e-06		helicase activity	81 out of 4705 genes, 1.7%	1.99e-05		Biological process				Gene Ontology term	Cluster frequency	Corrected P-value		thiolester hydrolase activity	37 out of 804 genes, 4.6%	7.27e-08		phosphorylase activity	6 out of 686 genes, 0.9%	0.0004		myosin binding	9 out of 1093 genes, 0.8%	0.0394		ATPase activity	201 out of 4847 genes, 4.1%	0.00106		organ development	160 out of 871 genes, 18.4%	6.65e-05		lipid binding	72 out of 4990 genes, 1.4%
Gene Ontology term	Cluster frequency	Corrected P-value		fatty acid synthase activity	24 out of 667 genes, 3.6%	0.00047		carbohydrate binding	54 out of 3324 genes, 1.6%	0.00103		oxidoreductase activity, acting on paired donors, with incorporation or reduction of molecular oxygen	58 out of 4010 genes, 1.4%	0.00012		RNA binding	218 out of 4705 genes, 4.6%	8.48e-05		Gene Ontology term	Cluster frequency	Corrected P-value		actin filament	3 out of 35 genes, 8.6%	0.0027		transferase activity, transferring acyl groups	58 out of 804 genes, 7.2%	9.85e-08		oxidoreductase activity, acting on paired donors, with incorporation or reduction of molecular oxygen	19 out of 686 genes, 2.8%	0.00041		hydrolase activity, acting on glycosyl bonds	31 out of 1093 genes, 2.8%	0.04998		ATPase activity, coupled	176 out of 4847 genes, 3.6%	0.00362		multicellular organismal process	299 out of 871 genes, 34.3%	7.33e-05		oxidoreductase activity, acting on the CH-CH group of donors	60 out of 4990 genes, 1.2%
compound eye photoreceptor development	10 out of 325 genes, 3.1%	0.08277		transferase activity, transferring glycosyl groups	30 out of 667 genes, 4.5%	0.01435		polysaccharide binding	30 out of 3324 genes, 0.9%	0.00304		RNA binding	189 out of 4010 genes, 4.7%	0.00032		hydrolase activity, acting on acid anhydrides, in phosphorus-containing anhydrides	542 out of 4705 genes, 11.5%	0.00055		actomyosin structure organization	49 out of 271 genes, 18.1%	2.15e-47		actin cytoskeleton	5 out of 35 genes, 14.3%	0.01067		oxidoreductase activity, acting on paired donors, with incorporation or reduction of molecular oxygen	25 out of 804 genes, 3.1%	8.15e-07		carboxylesterase activity	20 out of 686 genes, 2.9%	0.00099						cytoskeletal protein binding	174 out of 4847 genes, 3.6%	0.00997		system development	202 out of 871 genes, 23.2%	0.0001		tubulin binding	68 out of 4990 genes, 1.4%
				oxidoreductase activity	80 out of 667 genes, 12.0%	0.02284		pattern binding	31 out of 3324 genes, 0.9%	0.00319		oxidoreductase activity, acting on paired donors, with incorporation or reduction of molecular oxygen, another compound as one donor, and incorporation of one atom of oxygen	11 out of 4010 genes, 0.3%	0.00036		pyrophosphatase activity	538 out of 4705 genes, 11.4%	0.00095		actin cytoskeleton organization	54 out of 271 genes, 19.9%	3.65e-32						monooxygenase activity	21 out of 804 genes, 2.6%	1.1e-05		cofactor binding	32 out of 686 genes, 4.7%	0.00555		Biological process				potassium-transporting ATPase activity	11 out of 4847 genes, 0.2%	0.04615		anatomical structure morphogenesis	163 out of 871 genes, 18.7%	0.00035		metal ion transmembrane transporter activity	32 out of 4990 genes, 0.6%
				sugar binding	6 out of 667 genes, 0.9%	0.03295		potassium-transporting ATPase activity	12 out of 3324 genes, 0.4%	0.00714		potassium-transporting ATPase activity	14 out of 4010 genes, 0.3%	0.0005		hydrolase activity, acting on acid anhydrides	547 out of 4705 genes, 11.6%	0.00118		actin filament-based process	54 out of 271 genes, 19.9%	8.07e-31						phosphorylase activity	7 out of 804 genes, 0.9%	3.73e-05		pattern binding	12 out of 686 genes, 1.7%	0.00806		Gene Ontology term	Cluster frequency	Corrected P-value		potassium ion transmembrane transporter activity	11 out of 4847 genes, 0.2%	0.04615		multicellular organismal development	245 out of 871 genes, 28.1%	0.0015		transition metal ion binding	434 out of 4990 genes, 8.7%
Cellular component				metalloexopeptidase activity	5 out of 667 genes, 0.7%	0.0421		potassium ion transmembrane transporter activity	12 out of 3324 genes, 0.4%	0.00714		potassium ion transmembrane transporter activity	14 out of 4010 genes, 0.3%	0.0005		nucleoside-triphosphatase activity	516 out of 4705 genes, 11.0%	0.00174		cytoskeleton organization	63 out of 271 genes, 23.2%	3.24e-21						peptidase activity, acting on L-amino acid peptides	60 out of 804 genes, 7.5%	0.00014		oxidoreductase activity, acting on paired donors, with incorporation or reduction of molecular oxygen, another compound as one donor, and incorporation of one atom of oxygen	5 out of 686 genes, 0.7%	0.01764		aminoglycan metabolic process	34 out of 920 genes, 3.7%	1.05e-13						organ morphogenesis	88 out of 871 genes, 10.1%	0.00734		ribonucleotide binding	744 out of 4990 genes, 14.9%
Gene Ontology term	Cluster frequency	Corrected P-value						peptidase activity, acting on L-amino acid peptides	170 out of 3324 genes, 5.1%	0.00905		helicase activity	68 out of 4010 genes, 1.7%	0.00126		oxidoreductase activity	442 out of 4705 genes, 9.4%	0.00181		tissue development	52 out of 271 genes, 19.2%	2.29e-13						carbohydrate binding	23 out of 804 genes, 2.9%	0.00017		polysaccharide binding	11 out of 686 genes, 1.6%	0.02441		actomyosin structure organization	38 out of 920 genes, 4.1%	6.78e-12						microtubule-based process	56 out of 871 genes, 6.4%	0.0381		purine ribonucleotide binding	744 out of 4990 genes, 14.9%
extracellular matrix	13 out of 246 genes, 5.3%	1e-05						nucleoside-triphosphatase activity	373 out of 3324 genes, 11.2%	0.01072		ATPase activity	199 out of 4010 genes, 5.0%	0.00155		nucleotidyltransferase activity	93 out of 4705 genes, 2.0%	0.00253		organelle organization	76 out of 271 genes, 28.0%	1.98e-11						polysaccharide binding	15 out of 804 genes, 1.9%	0.00018		carbohydrate binding	17 out of 686 genes, 2.5%	0.03044		actin filament-based process	63 out of 920 genes, 6.8%	1.58e-10		Biological process
proteinaceous extracellular matrix	9 out of 246 genes, 3.7%	0.00029		Biological process				organic anion transmembrane transporter activity	13 out of 3324 genes, 0.4%	0.01506		hydrolase activity, acting on ester bonds	336 out of 4010 genes, 8.4%	0.00244		mRNA binding	31 out of 4705 genes, 0.7%	0.0027		cellular component organization at cellular level	80 out of 271 genes, 29.5%	1.8e-07						pattern binding	15 out of 804 genes, 1.9%	0.00035						polysaccharide metabolic process	39 out of 920 genes, 4.2%	6.48e-10		Gene Ontology term	Cluster frequency	Corrected P-value
basal lamina	4 out of 246 genes, 1.6%	0.00049		Gene Ontology term	Cluster frequency	Corrected P-value		phosphonate transmembrane transporter activity	13 out of 3324 genes, 0.4%	0.01506		ATPase activity, coupled	174 out of 4010 genes, 4.3%	0.00698		ligase activity	266 out of 4705 genes, 5.7%	0.00461		cellular component organization or biogenesis at cellular level	81 out of 271 genes, 29.9%	8e-07						phosphotransferase activity, carboxyl group as acceptor	5 out of 804 genes, 0.6%	0.00068		Biological process				aminoglycan catabolic process	12 out of 920 genes, 1.3%	7.62e-08		RNA splicing, via transesterification reactions	140 out of 4204 genes, 3.3%	5.62e-07		Cellular component				Biological process
laminin complex	4 out of 246 genes, 1.6%	0.00049		aminoglycan metabolic process	36 out of 526 genes, 6.8%	5.73e-24		hydrolase activity, acting on acid anhydrides, in phosphorus-containing anhydrides	387 out of 3324 genes, 11.6%	0.01687		hydrolase activity, acting on acid anhydrides, in phosphorus-containing anhydrides	461 out of 4010 genes, 11.5%	0.00777		exonuclease activity	32 out of 4705 genes, 0.7%	0.00469		syncytium formation by plasma membrane fusion	11 out of 271 genes, 4.1%	2.01e-05						hydrolase activity, acting on ester bonds	89 out of 804 genes, 11.1%	0.0008		Gene Ontology term	Cluster frequency	Corrected P-value		polysaccharide catabolic process	12 out of 920 genes, 1.3%	2.13e-07		RNA splicing, via transesterification reactions with bulged adenosine as nucleophile	140 out of 4204 genes, 3.3%	5.62e-07		Gene Ontology term	Cluster frequency	Corrected P-value		Gene Ontology term	Cluster frequency
basement membrane	6 out of 246 genes, 2.4%	0.00134		polysaccharide metabolic process	39 out of 526 genes, 7.4%	2.62e-18		RNA binding	154 out of 3324 genes, 4.6%	0.01697		monooxygenase activity	46 out of 4010 genes, 1.1%	0.00913		ATPase activity, coupled	199 out of 4705 genes, 4.2%	0.00628		syncytium formation	11 out of 271 genes, 4.1%	2.01e-05						carboxylesterase activity	20 out of 804 genes, 2.5%	0.01092		small molecule metabolic process	118 out of 515 genes, 22.9%	0.00133		actin cytoskeleton organization	54 out of 920 genes, 5.9%	4.08e-07		RNA processing	246 out of 4204 genes, 5.9%	1.93e-06		I band	23 out of 777 genes, 3.0%	8.64e-05		imaginal disc-derived appendage morphogenesis	95 out of 4325 genes, 2.2%
extracellular matrix part	6 out of 246 genes, 2.4%	0.00455		carbohydrate metabolic process	66 out of 526 genes, 12.5%	2.73e-15		exonuclease activity	25 out of 3324 genes, 0.8%	0.01912		pyrophosphatase activity	458 out of 4010 genes, 11.4%	0.01073		monooxygenase activity	51 out of 4705 genes, 1.1%	0.01185		mitotic sister chromatid segregation	11 out of 271 genes, 4.1%	2.41e-05						hydrolase activity, acting on glycosyl bonds	26 out of 804 genes, 3.2%	0.01835		amine metabolic process	45 out of 515 genes, 8.7%	0.00232		cell adhesion	45 out of 920 genes, 4.9%	4.07e-06		RNA splicing	146 out of 4204 genes, 3.5%	6.97e-06		sarcomere	24 out of 777 genes, 3.1%	9.51e-05		imaginal disc-derived appendage development	95 out of 4325 genes, 2.2%
extracellular region	16 out of 246 genes, 6.5%	0.00903		aminoglycan catabolic process	12 out of 526 genes, 2.3%	6.9e-11		pyrophosphatase activity	384 out of 3324 genes, 11.6%	0.02529		oxidoreductase activity, acting on diphenols and related substances as donors	10 out of 4010 genes, 0.2%	0.01094		ATPase activity	222 out of 4705 genes, 4.7%	0.01317		IMP biosynthetic process	6 out of 271 genes, 2.2%	3.32e-05						hydrolase activity, hydrolyzing O-glycosyl compounds	20 out of 804 genes, 2.5%	0.03355		cellular ketone metabolic process	51 out of 515 genes, 9.9%	0.0046		biological adhesion	45 out of 920 genes, 4.9%	4.07e-06		alternative nuclear mRNA splicing, via spliceosome	59 out of 4204 genes, 1.4%	1.16e-05		contractile fiber part	24 out of 777 genes, 3.1%	0.00012		imaginal disc-derived wing morphogenesis	91 out of 4325 genes, 2.1%
extracellular region part	14 out of 246 genes, 5.7%	0.0278		polysaccharide catabolic process	12 out of 526 genes, 2.3%	1.99e-10		chromatin binding	10 out of 3324 genes, 0.3%	0.02754		oxidoreductase activity, acting on diphenols and related substances as donors, oxygen as acceptor	10 out of 4010 genes, 0.2%	0.01094		hydro-lyase activity	31 out of 4705 genes, 0.7%	0.0277		IMP metabolic process	6 out of 271 genes, 2.2%	3.32e-05						exopeptidase activity	18 out of 804 genes, 2.2%	0.05026		organic acid metabolic process	50 out of 515 genes, 9.7%	0.0048		carbohydrate metabolic process	66 out of 920 genes, 7.2%	0.00033		mRNA processing	92 out of 4204 genes, 2.2%	7.56e-05		myofibril	24 out of 777 genes, 3.1%	0.00024		respiratory system development	134 out of 4325 genes, 3.1%
				carbohydrate catabolic process	20 out of 526 genes, 3.8%	6.91e-07		monooxygenase activity	39 out of 3324 genes, 1.2%	0.03772		hydrolase activity, acting on acid anhydrides	466 out of 4010 genes, 11.6%	0.01163		protein transporter activity	22 out of 4705 genes, 0.5%	0.03203		sister chromatid segregation	11 out of 271 genes, 4.1%	6.63e-05										oxoacid metabolic process	50 out of 515 genes, 9.7%	0.0048		chitin metabolic process	7 out of 920 genes, 0.8%	0.00239		female gamete generation	161 out of 4204 genes, 3.8%	0.00014		contractile fiber	24 out of 777 genes, 3.1%	0.00047		post-embryonic appendage morphogenesis	92 out of 4325 genes, 2.1%
				amine metabolic process	54 out of 526 genes, 10.3%	7.7e-07		hydrolase activity, acting on acid anhydrides	389 out of 3324 genes, 11.7%	0.04162		translation factor activity, nucleic acid binding	92 out of 4010 genes, 2.3%	0.01265		translation factor activity, nucleic acid binding	102 out of 4705 genes, 2.2%	0.043		purine nucleoside monophosphate metabolic process	8 out of 271 genes, 3.0%	0.00011						Biological process				carboxylic acid metabolic process	49 out of 515 genes, 9.5%	0.00649		chitin biosynthetic process	7 out of 920 genes, 0.8%	0.00239		mRNA metabolic process	111 out of 4204 genes, 2.6%	0.00016						actin filament-based process	134 out of 4325 genes, 3.1%
				chitin metabolic process	6 out of 526 genes, 1.1%	0.00118						nucleoside-triphosphatase activity	439 out of 4010 genes, 10.9%	0.01848		oligosaccharyl transferase activity	13 out of 4705 genes, 0.3%	0.0469		purine nucleoside monophosphate biosynthetic process	8 out of 271 genes, 3.0%	0.00011						Gene Ontology term	Cluster frequency	Corrected P-value		glycine metabolic process	8 out of 515 genes, 1.6%	0.00771		cell-cell adhesion	26 out of 920 genes, 2.8%	0.00308		cellular process	3000 out of 4204 genes, 71.4%	0.00021						actin cytoskeleton organization	125 out of 4325 genes, 2.9%
				chitin biosynthetic process	6 out of 526 genes, 1.1%	0.00118		Biological process				nucleotidyltransferase activity	79 out of 4010 genes, 2.0%	0.02668						purine ribonucleoside monophosphate metabolic process	7 out of 271 genes, 2.6%	0.00015						polysaccharide metabolic process	31 out of 632 genes, 4.9%	4.88e-09		triglyceride metabolic process	8 out of 515 genes, 1.6%	0.01352		open tracheal system development	31 out of 920 genes, 3.4%	0.0043		nuclear mRNA splicing, via spliceosome	72 out of 4204 genes, 1.7%	0.00026						appendage morphogenesis	106 out of 4325 genes, 2.5%
				hexose metabolic process	22 out of 526 genes, 4.2%	0.00157		Gene Ontology term	Cluster frequency	Corrected P-value		protein transporter activity	20 out of 4010 genes, 0.5%	0.03785		Biological process				purine ribonucleoside monophosphate biosynthetic process	7 out of 271 genes, 2.6%	0.00015						aminoglycan metabolic process	23 out of 632 genes, 3.6%	3.29e-08		cellular amine metabolic process	36 out of 515 genes, 7.0%	0.04583		tissue development	81 out of 920 genes, 8.8%	0.00545		RNA metabolic process	476 out of 4204 genes, 11.3%	0.00194						post-embryonic morphogenesis	167 out of 4325 genes, 3.9%
				monosaccharide metabolic process	24 out of 526 genes, 4.6%	0.00244		metabolic process	1879 out of 2887 genes, 65.1%	1.24e-08						Gene Ontology term	Cluster frequency	Corrected P-value		cellular aromatic compound metabolic process	13 out of 271 genes, 4.8%	0.00077						aminoglycan catabolic process	10 out of 632 genes, 1.6%	8.86e-07						regulation of neuron projection development	15 out of 920 genes, 1.6%	0.00608		actin filament-based process	127 out of 4204 genes, 3.0%	0.0039						appendage development	109 out of 4325 genes, 2.5%
				monocarboxylic acid metabolic process	20 out of 526 genes, 3.8%	0.00398		amine metabolic process	182 out of 2887 genes, 6.3%	1.92e-06		Biological process				ncRNA metabolic process	142 out of 4137 genes, 3.4%	3.99e-13		striated muscle tissue development	12 out of 271 genes, 4.4%	0.00124						gas transport	10 out of 632 genes, 1.6%	8.86e-07		Cellular component				respiratory system development	44 out of 920 genes, 4.8%	0.01197		actin cytoskeleton organization	119 out of 4204 genes, 2.8%	0.00492						wing disc development	138 out of 4325 genes, 3.2%
				cellular carbohydrate metabolic process	30 out of 526 genes, 5.7%	0.02463		aminoglycan metabolic process	42 out of 2887 genes, 1.5%	0.00059		Gene Ontology term	Cluster frequency	Corrected P-value		tRNA metabolic process	117 out of 4137 genes, 2.8%	1.44e-12		muscle tissue development	12 out of 271 genes, 4.4%	0.00137						polysaccharide catabolic process	10 out of 632 genes, 1.6%	1.9e-06		Gene Ontology term	Cluster frequency	Corrected P-value		sensory perception of mechanical stimulus	15 out of 920 genes, 1.6%	0.01518		post-embryonic appendage morphogenesis	85 out of 4204 genes, 2.0%	0.00905						imaginal disc development	202 out of 4325 genes, 4.7%
				carbohydrate transport	8 out of 526 genes, 1.5%	0.02813		translation	166 out of 2887 genes, 5.7%	0.00085		actomyosin structure organization	75 out of 3447 genes, 2.2%	1.21e-11		amino acid activation	95 out of 4137 genes, 2.3%	1.45e-12		ribonucleoside monophosphate biosynthetic process	7 out of 271 genes, 2.6%	0.00177						cell-substrate adhesion	12 out of 632 genes, 1.9%	6.18e-05		extracellular matrix	24 out of 378 genes, 6.3%	1.97e-13		carbohydrate catabolic process	19 out of 920 genes, 2.1%	0.03156		imaginal disc-derived appendage morphogenesis	87 out of 4204 genes, 2.1%	0.00983						wing disc morphogenesis	136 out of 4325 genes, 3.1%
				glucose metabolic process	16 out of 526 genes, 3.0%	0.03091		carboxylic acid metabolic process	193 out of 2887 genes, 6.7%	0.00257		ncRNA metabolic process	122 out of 3447 genes, 3.5%	5.11e-11		tRNA aminoacylation	95 out of 4137 genes, 2.3%	1.45e-12		ribonucleoside monophosphate metabolic process	7 out of 271 genes, 2.6%	0.00177						amine metabolic process	52 out of 632 genes, 8.2%	0.0023		extracellular region	36 out of 378 genes, 9.5%	3.64e-12						imaginal disc-derived appendage development	87 out of 4204 genes, 2.1%	0.00983						open tracheal system development	82 out of 4325 genes, 1.9%
				alcohol metabolic process	27 out of 526 genes, 5.1%	0.0445		organic acid metabolic process	195 out of 2887 genes, 6.8%	0.00377		RNA processing	203 out of 3447 genes, 5.9%	3.78e-10		actomyosin structure organization	84 out of 4137 genes, 2.0%	2.21e-12		nuclear division	12 out of 271 genes, 4.4%	0.00183						aromatic amino acid family metabolic process	7 out of 632 genes, 1.1%	0.02362		proteinaceous extracellular matrix	17 out of 378 genes, 4.5%	1.34e-10		Cellular component				cellular metabolic process	1878 out of 4204 genes, 44.7%	0.00984						instar larval or pupal development	179 out of 4325 genes, 4.1%
								oxoacid metabolic process	195 out of 2887 genes, 6.8%	0.00377		tRNA aminoacylation for protein translation	76 out of 3447 genes, 2.2%	1.03e-08		tRNA aminoacylation for protein translation	91 out of 4137 genes, 2.2%	3.46e-12		mitosis	12 out of 271 genes, 4.4%	0.00183						tyrosine metabolic process	5 out of 632 genes, 0.8%	0.02382		extracellular region part	31 out of 378 genes, 8.2%	4.81e-10		Gene Ontology term	Cluster frequency	Corrected P-value		imaginal disc-derived wing morphogenesis	83 out of 4204 genes, 2.0%	0.01271
								cellular ketone metabolic process	198 out of 2887 genes, 6.9%	0.0069		metabolic process	2222 out of 3447 genes, 64.5%	1.73e-08		cellular amine metabolic process	223 out of 4137 genes, 5.4%	7.74e-12		chromosome segregation	11 out of 271 genes, 4.1%	0.00292						carbohydrate metabolic process	45 out of 632 genes, 7.1%	0.02752		extracellular matrix part	12 out of 378 genes, 3.2%	9.44e-09		I band	37 out of 639 genes, 5.8%	1.52e-18		cellular component organization or biogenesis at cellular level	702 out of 4204 genes, 16.7%	0.03233
				Cellular component				cellular amino acid metabolic process	132 out of 2887 genes, 4.6%	0.00839		tRNA metabolic process	96 out of 3447 genes, 2.8%	2.48e-08		cellular amino acid metabolic process	209 out of 4137 genes, 5.1%	8.75e-12		organelle fission	12 out of 271 genes, 4.4%	0.00581						epithelial cell migration	5 out of 632 genes, 0.8%	0.04571		basement membrane	11 out of 378 genes, 2.9%	1.35e-08		contractile fiber	39 out of 639 genes, 6.1%	1.37e-17		extracellular structure organization	56 out of 4204 genes, 1.3%	0.04191						Cellular component
				Gene Ontology term	Cluster frequency	Corrected P-value		somatic muscle development	14 out of 2887 genes, 0.5%	0.01318		amino acid activation	78 out of 3447 genes, 2.3%	2.52e-08		cellular nitrogen compound metabolic process	1078 out of 4137 genes, 26.1%	3.91e-11		amine biosynthetic process	8 out of 271 genes, 3.0%	0.00765						epithelium migration	5 out of 632 genes, 0.8%	0.04571						sarcomere	37 out of 639 genes, 5.8%	1.74e-17		wing disc development	130 out of 4204 genes, 3.1%	0.04799						Gene Ontology term	Cluster frequency
				extracellular region	20 out of 352 genes, 5.7%	0.00714		catabolic process	287 out of 2887 genes, 9.9%	0.01326		tRNA aminoacylation	78 out of 3447 genes, 2.3%	2.52e-08		translation	248 out of 4137 genes, 6.0%	3.59e-10		anatomical structure formation involved in morphogenesis	21 out of 271 genes, 7.7%	0.02811														contractile fiber part	37 out of 639 genes, 5.8%	3.76e-17		gamete generation	210 out of 4204 genes, 5.0%	0.05041						cell junction	144 out of 3639 genes, 4.0%
				extracellular region part	18 out of 352 genes, 5.1%	0.01292		cellular amine metabolic process	140 out of 2887 genes, 4.8%	0.01444		carboxylic acid metabolic process	244 out of 3447 genes, 7.1%	1.01e-07		nucleic acid metabolic process	691 out of 4137 genes, 16.7%	4.57e-09		cellular component organization	86 out of 271 genes, 31.7%	0.03637						Cellular component								myofibril	38 out of 639 genes, 5.9%	3.96e-17										actin cytoskeleton	97 out of 3639 genes, 2.7%
				extracellular matrix	10 out of 352 genes, 2.8%	0.05864		mitotic cell cycle	144 out of 2887 genes, 5.0%	0.02356		organic acid metabolic process	246 out of 3447 genes, 7.1%	2.39e-07		carboxylic acid metabolic process	286 out of 4137 genes, 6.9%	8.22e-09		polyamine biosynthetic process	3 out of 271 genes, 1.1%	0.04254						Gene Ontology term	Cluster frequency	Corrected P-value						cell periphery	82 out of 639 genes, 12.8%	4.48e-05										sarcomere	58 out of 3639 genes, 1.6%
								small molecule metabolic process	511 out of 2887 genes, 17.7%	0.03117		oxoacid metabolic process	246 out of 3447 genes, 7.1%	2.39e-07		nitrogen compound metabolic process	1100 out of 4137 genes, 26.6%	1.54e-08										extracellular region	28 out of 419 genes, 6.7%	9.6e-06						cell cortex part	16 out of 639 genes, 2.5%	0.00483		Cellular component								myofibril	60 out of 3639 genes, 1.6%
								organic acid transport	32 out of 2887 genes, 1.1%	0.04906		translation	204 out of 3447 genes, 5.9%	1.08e-06		organic acid metabolic process	288 out of 4137 genes, 7.0%	2.87e-08		Cellular component								membrane	177 out of 419 genes, 42.2%	0.00122						integral to membrane	42 out of 639 genes, 6.6%	0.00515		Gene Ontology term	Cluster frequency	Corrected P-value						aster	25 out of 3639 genes, 0.7%
								carboxylic acid transport	32 out of 2887 genes, 1.1%	0.04906		cellular amine metabolic process	179 out of 3447 genes, 5.2%	1.17e-06		oxoacid metabolic process	288 out of 4137 genes, 7.0%	2.87e-08		Gene Ontology term	Cluster frequency	Corrected P-value						I band	14 out of 419 genes, 3.3%	0.00317						cell cortex	16 out of 639 genes, 2.5%	0.00658		sarcomere	56 out of 3537 genes, 1.6%	0.00295						contractile fiber part	58 out of 3639 genes, 1.6%
												cellular ketone metabolic process	248 out of 3447 genes, 7.2%	1.5e-06		cell cycle	336 out of 4137 genes, 8.1%	4.81e-08		sarcomere	49 out of 205 genes, 23.9%	1.06e-55						myofibril	15 out of 419 genes, 3.6%	0.00374						actin filament	8 out of 639 genes, 1.3%	0.01683		spliceosomal complex	87 out of 3537 genes, 2.5%	0.00345						contractile fiber	61 out of 3639 genes, 1.7%
								Cellular component				cellular amino acid metabolic process	165 out of 3447 genes, 4.8%	6.73e-06		mitotic cell cycle	217 out of 4137 genes, 5.2%	1.04e-07		I band	48 out of 205 genes, 23.4%	1.3e-55						contractile fiber	15 out of 419 genes, 3.6%	0.00515						membrane	249 out of 639 genes, 39.0%	0.02822		contractile fiber part	56 out of 3537 genes, 1.6%	0.00511						anchoring junction	86 out of 3639 genes, 2.4%
								Gene Ontology term	Cluster frequency	Corrected P-value		small molecule metabolic process	631 out of 3447 genes, 18.3%	6.9e-06		RNA processing	223 out of 4137 genes, 5.4%	1.52e-07		contractile fiber part	49 out of 205 genes, 23.9%	3.72e-55						sarcomere	14 out of 419 genes, 3.3%	0.00633						basement membrane	7 out of 639 genes, 1.1%	0.049		I band	52 out of 3537 genes, 1.5%	0.00584						cell periphery	310 out of 3639 genes, 8.5%
								nuclear part	279 out of 2214 genes, 12.6%	0.01408		cellular nitrogen compound metabolic process	880 out of 3447 genes, 25.5%	7.09e-06		cellular ketone metabolic process	291 out of 4137 genes, 7.0%	1.87e-07		myofibril	49 out of 205 genes, 23.9%	1.31e-53						contractile fiber part	14 out of 419 genes, 3.3%	0.00786						actin cytoskeleton	24 out of 639 genes, 3.8%	0.05244		myofibril	57 out of 3537 genes, 1.6%	0.00938						myosin complex	19 out of 3639 genes, 0.5%
								intracellular organelle part	569 out of 2214 genes, 25.7%	0.05157		somatic muscle development	18 out of 3447 genes, 0.5%	9.82e-06		nucleobase, nucleoside, nucleotide and nucleic acid metabolic process	947 out of 4137 genes, 22.9%	2.07e-07		contractile fiber	49 out of 205 genes, 23.9%	7.04e-53						extracellular region part	20 out of 419 genes, 4.8%	0.01513										SWI/SNF-type complex	24 out of 3537 genes, 0.7%	0.01528						I band	53 out of 3639 genes, 1.5%
												nitrogen compound metabolic process	909 out of 3447 genes, 26.4%	2.42e-05		RNA metabolic process	524 out of 4137 genes, 12.7%	3.42e-06		non-membrane-bounded organelle	77 out of 205 genes, 37.6%	1.15e-11						cell periphery	51 out of 419 genes, 12.2%	0.02454										contractile fiber	58 out of 3537 genes, 1.6%	0.01644
												RNA splicing, via transesterification reactions	111 out of 3447 genes, 3.2%	0.0001		amine metabolic process	239 out of 4137 genes, 5.8%	5.51e-06		intracellular non-membrane-bounded organelle	77 out of 205 genes, 37.6%	1.15e-11						actin filament	6 out of 419 genes, 1.4%	0.05323										cell junction	126 out of 3537 genes, 3.6%	0.0471
												RNA splicing, via transesterification reactions with bulged adenosine as nucleophile	111 out of 3447 genes, 3.2%	0.0001		cell cycle phase	210 out of 4137 genes, 5.1%	8.85e-06		cytoplasm	95 out of 205 genes, 46.3%	3.2e-11
												amine metabolic process	201 out of 3447 genes, 5.8%	0.00013		cell cycle process	257 out of 4137 genes, 6.2%	1.5e-05		cytoplasmic part	89 out of 205 genes, 43.4%	1.26e-09
												RNA splicing	114 out of 3447 genes, 3.3%	0.00017		M phase of mitotic cell cycle	119 out of 4137 genes, 2.9%	1.77e-05		organelle part	76 out of 205 genes, 37.1%	0.01206
												RNA metabolic process	436 out of 3447 genes, 12.6%	0.00025		small molecule metabolic process	736 out of 4137 genes, 17.8%	3.74e-05		cytoskeleton	35 out of 205 genes, 17.1%	0.03489
												cellular metabolic process	1664 out of 3447 genes, 48.3%	0.00197		somatic muscle development	18 out of 4137 genes, 0.4%	0.00025		site of polarized growth	6 out of 205 genes, 2.9%	0.04168
												nucleic acid metabolic process	552 out of 3447 genes, 16.0%	0.00215		RNA splicing, via transesterification reactions	122 out of 4137 genes, 2.9%	0.0028
												tube formation	35 out of 3447 genes, 1.0%	0.0025		RNA splicing, via transesterification reactions with bulged adenosine as nucleophile	122 out of 4137 genes, 2.9%	0.0028
												protein complex disassembly	43 out of 3447 genes, 1.2%	0.00326		RNA splicing	126 out of 4137 genes, 3.0%	0.0033
												cellular protein complex disassembly	43 out of 3447 genes, 1.2%	0.00326		actin filament-based process	144 out of 4137 genes, 3.5%	0.00343
												nucleobase, nucleoside, nucleotide and nucleic acid metabolic process	767 out of 3447 genes, 22.3%	0.0065		actin cytoskeleton organization	137 out of 4137 genes, 3.3%	0.00366
												gene expression	588 out of 3447 genes, 17.1%	0.00976		gene expression	696 out of 4137 genes, 16.8%	0.0063
												macromolecular complex disassembly	43 out of 3447 genes, 1.2%	0.01064		cellular macromolecule metabolic process	1298 out of 4137 genes, 31.4%	0.01185
												cellular macromolecular complex disassembly	43 out of 3447 genes, 1.2%	0.01064		metabolic process	2582 out of 4137 genes, 62.4%	0.01333
												tube fusion	43 out of 3447 genes, 1.2%	0.01064		cellular metabolic process	1969 out of 4137 genes, 47.6%	0.01495
												microtubule polymerization or depolymerization	33 out of 3447 genes, 1.0%	0.01084		M phase	159 out of 4137 genes, 3.8%	0.02087
												ribosome biogenesis	41 out of 3447 genes, 1.2%	0.01205		protein transport	143 out of 4137 genes, 3.5%	0.03488
												cellular component disassembly	44 out of 3447 genes, 1.3%	0.01718		establishment of protein localization	143 out of 4137 genes, 3.5%	0.04196
												cellular component disassembly at cellular level	44 out of 3447 genes, 1.3%	0.01718		nuclear division	57 out of 4137 genes, 1.4%	0.04574
												protein depolymerization	31 out of 3447 genes, 0.9%	0.01782		mitosis	57 out of 4137 genes, 1.4%	0.04574
												microtubule depolymerization	30 out of 3447 genes, 0.9%	0.03658
																Cellular component
												Cellular component				Gene Ontology term	Cluster frequency	Corrected P-value
												Gene Ontology term	Cluster frequency	Corrected P-value		organelle part	1034 out of 3324 genes, 31.1%	5.69e-17
												I band	58 out of 2719 genes, 2.1%	3.81e-10		intracellular	2494 out of 3324 genes, 75.0%	1.6e-14
												sarcomere	60 out of 2719 genes, 2.2%	8.02e-10		intracellular organelle part	927 out of 3324 genes, 27.9%	2.44e-14
												contractile fiber part	60 out of 2719 genes, 2.2%	2.53e-09		intracellular part	2452 out of 3324 genes, 73.8%	4.57e-14
												nuclear part	372 out of 2719 genes, 13.7%	1.13e-08		I band	69 out of 3324 genes, 2.1%	3.23e-13
												nucleus	403 out of 2719 genes, 14.8%	1.63e-08		intracellular organelle	1959 out of 3324 genes, 58.9%	3.35e-13
												myofibril	60 out of 2719 genes, 2.2%	5.89e-08		organelle	1974 out of 3324 genes, 59.4%	1.46e-12
												intracellular part	1984 out of 2719 genes, 73.0%	2.11e-07		nucleus	497 out of 3324 genes, 15.0%	1.52e-12
												contractile fiber	60 out of 2719 genes, 2.2%	2.44e-07		sarcomere	71 out of 3324 genes, 2.1%	1.87e-12
												site of polarized growth	34 out of 2719 genes, 1.3%	3.99e-07		contractile fiber part	71 out of 3324 genes, 2.1%	9.01e-12
												membrane-enclosed lumen	265 out of 2719 genes, 9.7%	5.61e-07		nuclear part	448 out of 3324 genes, 13.5%	2.21e-10
												organelle lumen	262 out of 2719 genes, 9.6%	9.99e-07		myofibril	71 out of 3324 genes, 2.1%	6.29e-10
												intracellular organelle lumen	262 out of 2719 genes, 9.6%	9.99e-07		contractile fiber	71 out of 3324 genes, 2.1%	4.18e-09
												organelle part	806 out of 2719 genes, 29.6%	1.23e-06		cytoplasm	913 out of 3324 genes, 27.5%	1e-08
												intracellular	2009 out of 2719 genes, 73.9%	1.91e-06		membrane-bounded organelle	1587 out of 3324 genes, 47.7%	3.86e-08
												aster	28 out of 2719 genes, 1.0%	1.12e-05		intracellular membrane-bounded organelle	1544 out of 3324 genes, 46.5%	4.77e-08
												nuclear lumen	247 out of 2719 genes, 9.1%	1.43e-05		coated vesicle	89 out of 3324 genes, 2.7%	5.11e-07
												intracellular organelle part	717 out of 2719 genes, 26.4%	7.94e-05		organelle lumen	308 out of 3324 genes, 9.3%	1.39e-06
												spliceosomal complex	85 out of 2719 genes, 3.1%	8.93e-05		intracellular organelle lumen	308 out of 3324 genes, 9.3%	1.39e-06
												cytoplasm	724 out of 2719 genes, 26.6%	0.00103		membrane-enclosed lumen	310 out of 3324 genes, 9.3%	1.51e-06
												organelle	1563 out of 2719 genes, 57.5%	0.00147		cytoplasmic part	858 out of 3324 genes, 25.8%	5.56e-06
												intracellular organelle	1547 out of 2719 genes, 56.9%	0.0015		coated vesicle membrane	44 out of 3324 genes, 1.3%	8.61e-06
												mitochondrion	122 out of 2719 genes, 4.5%	0.00157		nuclear lumen	292 out of 3324 genes, 8.8%	1.19e-05
												mitochondrial part	107 out of 2719 genes, 3.9%	0.00361		cytoplasmic membrane-bounded vesicle	123 out of 3324 genes, 3.7%	1.5e-05
												small nuclear ribonucleoprotein complex	22 out of 2719 genes, 0.8%	0.00498		cytoplasmic vesicle membrane	47 out of 3324 genes, 1.4%	2.34e-05
												nucleoplasm part	99 out of 2719 genes, 3.6%	0.00939		cytoplasmic vesicle part	47 out of 3324 genes, 1.4%	4.15e-05
												nucleoplasm	101 out of 2719 genes, 3.7%	0.01044		cytoplasmic vesicle	131 out of 3324 genes, 3.9%	6.58e-05
												membrane-bounded organelle	1261 out of 2719 genes, 46.4%	0.01803		extracellular matrix	50 out of 3324 genes, 1.5%	8.7e-05
												intracellular membrane-bounded organelle	1224 out of 2719 genes, 45.0%	0.02864		membrane-bounded vesicle	123 out of 3324 genes, 3.7%	9.76e-05
												cytoplasmic part	681 out of 2719 genes, 25.0%	0.03202		spliceosomal complex	98 out of 3324 genes, 2.9%	0.0001
												exosome (RNase complex)	12 out of 2719 genes, 0.4%	0.04062		transport vesicle	29 out of 3324 genes, 0.9%	0.00011
																site of polarized growth	33 out of 3324 genes, 1.0%	0.00045
																vesicle membrane	47 out of 3324 genes, 1.4%	0.00054
																exosome (RNase complex)	15 out of 3324 genes, 0.5%	0.00069
																vesicle	136 out of 3324 genes, 4.1%	0.00153
																extracellular region	103 out of 3324 genes, 3.1%	0.00171
																proteinaceous extracellular matrix	32 out of 3324 genes, 1.0%	0.00174
																vesicle coat	28 out of 3324 genes, 0.8%	0.00234
																transport vesicle membrane	24 out of 3324 genes, 0.7%	0.00276
																chromosome	173 out of 3324 genes, 5.2%	0.00341
																membrane coat	40 out of 3324 genes, 1.2%	0.00345
																coated membrane	40 out of 3324 genes, 1.2%	0.00345
																extracellular matrix part	20 out of 3324 genes, 0.6%	0.00604
																protein complex	564 out of 3324 genes, 17.0%	0.00924
																non-membrane-bounded organelle	615 out of 3324 genes, 18.5%	0.01095
																intracellular non-membrane-bounded organelle	615 out of 3324 genes, 18.5%	0.01095
																basement membrane	17 out of 3324 genes, 0.5%	0.01261
																clathrin-coated vesicle	57 out of 3324 genes, 1.7%	0.01344
																aster	26 out of 3324 genes, 0.8%	0.01796
																extracellular region part	89 out of 3324 genes, 2.7%	0.01975
[truncated: 1 more columns]
