# Supplementary material for: Transcriptome Analysis of Sexually Dimorphic Chinese White Wax Scale Insects Reveals Key Differences in Developmental Programs and Transcription Factor Expression
Source: Sci Rep. 2015 Jan 30;5:8141. doi: 10.1038/srep08141 (PMC4311254; doi:10.1038/srep08141)
Supplement: Supplementary Information — Dataset 3 [file srep08141-s4.xls]

## Sheet: Cover sheet 
	Title: Transcriptome Analysis of Sexually Dimorphic Chinese White Wax Scale Insect Reveals Key Differences in Developmental Programs and Transcription Factor Expression
	Authors: Pu Yang, Xiao-Ming Chen, Wei-Wei Liu, Ying Feng, Tao Sun.
	Table S3. KO classification of the DEGs in each pairwise comparison.

## Sheet: Table S3
Table S3. KO classification of the DEGs in each pairwise comparison.
FF VS MF					FS VS MS					FA1 VS MA					FA2 VS MA					FA3 VS MA					FF VS FS					FS VS FA1					FA1 VS FA2					FA2 VS FA3					MF VS MS
Pathway	DEGs with pathway annotation (572)	P-value	Pathway ID		Pathway	DEGs with pathway annotation (1042)	P-value	Pathway ID		Pathway	DEGs with pathway annotation (4550)	P-value	Pathway ID		Pathway	DEGs with pathway annotation (5450)	P-value	Pathway ID		Pathway	DEGs with pathway annotation (6411)	P-value	Pathway ID		Pathway	DEGs with pathway annotation (508)	P-value	Pathway ID		Pathway	DEGs with pathway annotation (135)	P-value	Pathway ID		Pathway	DEGs with pathway annotation (135)	P-value	Pathway ID		Pathway	DEGs with pathway annotation (135)	P-value	Pathway ID		Pathway	DEGs with pathway annotation (1563)	P-value	Pathway ID
Fatty acid biosynthesis	34 (5.94%)	2.52463e-15	ko00061		Renin-angiotensin system	55 (5.28%)	6.72035e-28	ko04614		Fatty acid biosynthesis	126 (2.77%)	4.80347e-27	ko00061		Fatty acid biosynthesis	121 (2.22%)	5.61946e-17	ko00061		Fatty acid biosynthesis	132 (2.06%)	2.75758e-16	ko00061		Hypertrophic cardiomyopathy (HCM)	58 (11.42%)	1.63926e-34	ko05410		Renin-angiotensin system	13 (9.63%)	2.60868e-10	ko04614		Fatty acid biosynthesis	63 (5.19%)	3.15371e-25	ko00061		ECM-receptor interaction	69 (6.18%)	3.57234e-32	ko04512		Hematopoietic cell lineage	51 (3.26%)	6.98649e-14	ko04640
ECM-receptor interaction	31 (5.42%)	7.20712e-13	ko04512		Hematopoietic cell lineage	52 (4.99%)	4.93865e-22	ko04640		Metabolic pathways	1026 (22.55%)	6.26965e-13	ko01100		Spliceosome	220 (4.04%)	8.12585e-16	ko03040		Aminoacyl-tRNA biosynthesis	126 (1.97%)	6.67643e-14	ko00970		Dilated cardiomyopathy	54 (10.63%)	2.07883e-28	ko05414		Hematopoietic cell lineage	9 (6.67%)	1.12515e-05	ko04640		Metabolic pathways	369 (30.4%)	1.13492e-23	ko01100		Metabolic pathways	338 (30.29%)	2.00708e-21	ko01100		Hypertrophic cardiomyopathy (HCM)	62 (3.97%)	7.55938e-13	ko05410
Small cell lung cancer	25 (4.37%)	7.0199e-10	ko05222		Metabolic pathways	314 (30.13%)	1.41875e-19	ko01100		Proximal tubule bicarbonate reclamation	38 (0.84%)	6.12612e-11	ko04964		Ribosome biogenesis in eukaryotes	141 (2.59%)	2.18984e-12	ko03008		DNA replication	77 (1.2%)	1.01677e-12	ko03030		Renin-angiotensin system	33 (6.5%)	2.81475e-19	ko04614		Biosynthesis of unsaturated fatty acids	6 (4.44%)	2.54792e-05	ko01040		Hematopoietic cell lineage	56 (4.61%)	3.74083e-22	ko04640		Fatty acid biosynthesis	52 (4.66%)	1.29832e-18	ko00061		Drug metabolism - other enzymes	67 (4.29%)	6.66386e-12	ko00983
Amoebiasis	28 (4.9%)	2.49064e-09	ko05146		Drug metabolism - other enzymes	62 (5.95%)	1.93242e-17	ko00983		Limonene and pinene degradation	59 (1.3%)	1.55802e-10	ko00903		Proximal tubule bicarbonate reclamation	42 (0.77%)	2.26824e-11	ko04964		RNA transport	243 (3.79%)	1.65181e-12	ko03013		Hematopoietic cell lineage	30 (5.91%)	9.97438e-15	ko04640		Pancreatic secretion	10 (7.41%)	2.65655e-05	ko04972		Renin-angiotensin system	50 (4.12%)	1.79241e-20	ko04614		Drug metabolism - other enzymes	61 (5.47%)	1.92293e-15	ko00983		Protein digestion and absorption	56 (3.58%)	3.92762e-11	ko04974
Toxoplasmosis	24 (4.2%)	1.08808e-06	ko05145		Glutathione metabolism	44 (4.22%)	1.59918e-14	ko00480		Spliceosome	174 (3.82%)	8.10491e-10	ko03040		Metabolic pathways	1189 (21.82%)	5.8226e-11	ko01100		Spliceosome	235 (3.67%)	3.49182e-12	ko03040		Glutathione metabolism	28 (5.51%)	3.52366e-12	ko00480		Peroxisome	11 (8.15%)	2.69892e-05	ko04146		Complement and coagulation cascades	36 (2.97%)	2.89494e-18	ko04610		Steroid hormone biosynthesis	45 (4.03%)	9.28186e-15	ko00140		Renin-angiotensin system	42 (2.69%)	7.26399e-11	ko04614
Insulin signaling pathway	35 (6.12%)	1.75125e-05	ko04910		Fatty acid biosynthesis	41 (3.93%)	2.72247e-12	ko00061		Renin-angiotensin system	77 (1.69%)	1.01792e-09	ko04614		Aminoacyl-tRNA biosynthesis	105 (1.93%)	3.04298e-10	ko00970		Ribosome biogenesis in eukaryotes	149 (2.32%)	1.70537e-09	ko03008		Dorso-ventral axis formation	20 (3.94%)	3.54834e-08	ko04320		Glutathione metabolism	8 (5.93%)	0.000142214	ko00480		Tyrosine metabolism	39 (3.21%)	8.73084e-16	ko00350		Small cell lung cancer	43 (3.85%)	1.48042e-14	ko05222		Dilated cardiomyopathy	61 (3.9%)	1.41089e-10	ko05414
Prion diseases	16 (2.8%)	6.81175e-05	ko05020		Amino sugar and nucleotide sugar metabolism	36 (3.45%)	8.23316e-12	ko00520		Steroid hormone biosynthesis	88 (1.93%)	1.56545e-09	ko00140		Drug metabolism - other enzymes	148 (2.72%)	9.23637e-10	ko00983		Nucleotide excision repair	75 (1.17%)	1.66977e-07	ko03420		Prion diseases	20 (3.94%)	3.90985e-08	ko05020		Glycerolipid metabolism	7 (5.19%)	0.000572579	ko00561		Riboflavin metabolism	24 (1.98%)	1.14192e-13	ko00740		Amoebiasis	49 (4.39%)	6.71213e-14	ko05146		Fat digestion and absorption	40 (2.56%)	6.74728e-10	ko04975
Pathways in cancer	36 (6.29%)	7.00032e-05	ko05200		Steroid hormone biosynthesis	37 (3.55%)	1.28739e-10	ko00140		Tyrosine metabolism	65 (1.43%)	1.73374e-09	ko00350		Tyrosine metabolism	73 (1.34%)	1.33504e-09	ko00350		Small cell lung cancer	99 (1.54%)	2.07036e-07	ko05222		Riboflavin metabolism	12 (2.36%)	6.37056e-08	ko00740		Antigen processing and presentation	5 (3.7%)	0.00124243	ko04612		Protein digestion and absorption	51 (4.2%)	1.07546e-12	ko04974		Riboflavin metabolism	23 (2.06%)	1.85726e-13	ko00740		Peroxisome	59 (3.77%)	1.6393e-08	ko04146
Focal adhesion	34 (5.94%)	0.000121552	ko04510		Pyruvate metabolism	30 (2.88%)	5.47142e-10	ko00620		Complement and coagulation cascades	51 (1.12%)	5.70071e-09	ko04610		Porphyrin and chlorophyll metabolism	84 (1.54%)	1.86489e-09	ko00860		Proximal tubule bicarbonate reclamation	37 (0.58%)	5.84706e-06	ko04964		Metabolic pathways	143 (28.15%)	1.72425e-07	ko01100		Limonene and pinene degradation	5 (3.7%)	0.00134242	ko00903		Glutathione metabolism	43 (3.54%)	1.21756e-11	ko00480		Bile secretion	65 (5.82%)	1.19629e-12	ko04976		Complement and coagulation cascades	27 (1.73%)	2.47743e-08	ko04610
Tyrosine metabolism	13 (2.27%)	0.000256566	ko00350		Complement and coagulation cascades	24 (2.3%)	7.01065e-10	ko04610		Bile secretion	154 (3.38%)	7.68401e-09	ko04976		Riboflavin metabolism	40 (0.73%)	2.9997e-09	ko00740		Hypertrophic cardiomyopathy (HCM)	131 (2.04%)	8.95455e-06	ko05410		Antigen processing and presentation	15 (2.95%)	3.1421e-07	ko04612		alpha-Linolenic acid metabolism	4 (2.96%)	0.00199264	ko00592		Insulin signaling pathway	77 (6.34%)	1.95913e-11	ko04910		Complement and coagulation cascades	28 (2.51%)	2.41298e-12	ko04610		Fatty acid biosynthesis	43 (2.75%)	4.9869e-08	ko00061
Metabolic pathways	141 (24.65%)	0.000314897	ko01100		Starch and sucrose metabolism	51 (4.89%)	1.03869e-09	ko00500		Hematopoietic cell lineage	80 (1.76%)	1.23187e-07	ko04640		Bile secretion	178 (3.27%)	3.50682e-09	ko04976		Pyrimidine metabolism	134 (2.09%)	1.17641e-05	ko00240		Notch signaling pathway	16 (3.15%)	7.35671e-07	ko04330		Hypertrophic cardiomyopathy (HCM)	7 (5.19%)	0.00419537	ko05410		Drug metabolism - other enzymes	53 (4.37%)	8.15887e-10	ko00983		Ascorbate and aldarate metabolism	32 (2.87%)	9.70887e-12	ko00053		Amino sugar and nucleotide sugar metabolism	37 (2.37%)	1.28577e-07	ko00520
Metabolism of xenobiotics by cytochrome P450	15 (2.62%)	0.000448322	ko00980		Fat digestion and absorption	31 (2.98%)	2.51522e-09	ko04975		Peroxisome	122 (2.68%)	1.49635e-07	ko04146		Steroid hormone biosynthesis	97 (1.78%)	1.16378e-08	ko00140		Glycosaminoglycan degradation	39 (0.61%)	2.29832e-05	ko00531		Tyrosine metabolism	16 (3.15%)	8.11525e-07	ko00350		Histidine metabolism	3 (2.22%)	0.0070872	ko00340		Peroxisome	49 (4.04%)	4.2759e-08	ko04146		Metabolism of xenobiotics by cytochrome P450	36 (3.23%)	1.28681e-10	ko00980		Pancreatic secretion	48 (3.07%)	4.44835e-07	ko04972
Antigen processing and presentation	11 (1.92%)	0.000577046	ko04612		Retinol metabolism	33 (3.17%)	8.00246e-09	ko00830		Drug metabolism - cytochrome P450	75 (1.65%)	2.01921e-07	ko00982		RNA transport	199 (3.65%)	2.89394e-08	ko03013		ECM-receptor interaction	103 (1.61%)	2.88048e-05	ko04512		One carbon pool by folate	10 (1.97%)	2.08526e-06	ko00670		Fat digestion and absorption	5 (3.7%)	0.0070929	ko04975		ECM-receptor interaction	37 (3.05%)	4.99203e-08	ko04512		Retinol metabolism	37 (3.32%)	2.37595e-10	ko00830		Steroid hormone biosynthesis	37 (2.37%)	4.41659e-06	ko00140
Biosynthesis of unsaturated fatty acids	9 (1.57%)	0.000777067	ko01040		Peroxisome	45 (4.32%)	2.29403e-08	ko04146		Porphyrin and chlorophyll metabolism	69 (1.52%)	3.41777e-07	ko00860		Retinol metabolism	88 (1.61%)	9.88795e-07	ko00830		Amoebiasis	114 (1.78%)	6.66748e-05	ko05146		Steroid hormone biosynthesis	16 (3.15%)	0.000132098	ko00140		Lysine degradation	5 (3.7%)	0.0076184	ko00310		PPAR signaling pathway	32 (2.64%)	2.12613e-07	ko03320		Limonene and pinene degradation	27 (2.42%)	3.66578e-10	ko00903		Type I diabetes mellitus	9 (0.58%)	2.76393e-05	ko04940
Drug metabolism - cytochrome P450	14 (2.45%)	0.00127523	ko00982		Protein digestion and absorption	38 (3.65%)	5.47945e-08	ko04974		Retinol metabolism	78 (1.71%)	5.93108e-07	ko00830		Pyrimidine metabolism	122 (2.24%)	1.17553e-06	ko00240		Arginine and proline metabolism	71 (1.11%)	7.89314e-05	ko00330		Starch and sucrose metabolism	23 (4.53%)	0.000159517	ko00500		PPAR signaling pathway	5 (3.7%)	0.0102107	ko03320		Fat digestion and absorption	30 (2.47%)	2.89903e-07	ko04975		Glycerolipid metabolism	37 (3.32%)	4.27422e-10	ko00561		Antigen processing and presentation	23 (1.47%)	3.66256e-05	ko04612
Steroid hormone biosynthesis	15 (2.62%)	0.00141121	ko00140		Metabolism of xenobiotics by cytochrome P450	29 (2.78%)	2.50039e-07	ko00980		Pancreatic secretion	101 (2.22%)	1.03627e-06	ko04972		Hypertrophic cardiomyopathy (HCM)	117 (2.15%)	3.65437e-06	ko05410		Dilated cardiomyopathy	136 (2.12%)	0.00015561	ko05414		Sulfur metabolism	7 (1.38%)	0.000454892	ko00920		Protein digestion and absorption	6 (4.44%)	0.011717	ko04974		Glycerolipid metabolism	33 (2.72%)	4.70852e-07	ko00561		Pentose and glucuronate interconversions	36 (3.23%)	5.8969e-10	ko00040		Glycerolipid metabolism	34 (2.18%)	3.8893e-05	ko00561
Starch and sucrose metabolism	22 (3.85%)	0.00189092	ko00500		Drug metabolism - cytochrome P450	28 (2.69%)	7.45e-07	ko00982		Metabolism of xenobiotics by cytochrome P450	73 (1.6%)	1.26664e-06	ko00980		Drug metabolism - cytochrome P450	81 (1.49%)	4.18478e-06	ko00982		Histidine metabolism	32 (0.5%)	0.000197458	ko00340		Biosynthesis of unsaturated fatty acids	8 (1.57%)	0.00153021	ko01040		Tryptophan metabolism	4 (2.96%)	0.0122233	ko00380		Retinol metabolism	31 (2.55%)	2.62967e-06	ko00830		Drug metabolism - cytochrome P450	33 (2.96%)	6.54413e-09	ko00982		Glutathione metabolism	35 (2.24%)	6.08923e-05	ko00480
Peroxisome	20 (3.5%)	0.00288048	ko04146		Ascorbate and aldarate metabolism	22 (2.11%)	4.72888e-06	ko00053		Protein digestion and absorption	97 (2.13%)	2.45001e-06	ko04974		Gastric acid secretion	105 (1.93%)	5.56419e-06	ko04971		Bile secretion	178 (2.78%)	0.000275927	ko04976		Glycine, serine and threonine metabolism	12 (2.36%)	0.00186214	ko00260		Retinol metabolism	5 (3.7%)	0.0130902	ko00830		Amino sugar and nucleotide sugar metabolism	29 (2.39%)	3.09037e-06	ko00520		Insulin signaling pathway	66 (5.91%)	1.05489e-08	ko04910		Retinol metabolism	33 (2.11%)	6.14323e-05	ko00830
Complement and coagulation cascades	9 (1.57%)	0.00330397	ko04610		Glycerolipid metabolism	28 (2.69%)	4.82207e-06	ko00561		Glutathione metabolism	80 (1.76%)	5.74895e-06	ko00480		DNA replication	56 (1.03%)	6.99948e-06	ko03030		Tyrosine metabolism	66 (1.03%)	0.000328427	ko00350		Protein digestion and absorption	16 (3.15%)	0.00215444	ko04974		Notch signaling pathway	4 (2.96%)	0.0161367	ko04330		Amoebiasis	36 (2.97%)	4.10774e-06	ko05146		Toxoplasmosis	39 (3.49%)	5.36781e-08	ko05145		Glycine, serine and threonine metabolism	28 (1.79%)	0.000240899	ko00260
Sulfur metabolism	6 (1.05%)	0.00465892	ko00920		Pentose and glucuronate interconversions	27 (2.59%)	7.25583e-06	ko00040		RNA transport	161 (3.54%)	1.02063e-05	ko03013		Ascorbate and aldarate metabolism	63 (1.16%)	9.47138e-06	ko00053		Protein processing in endoplasmic reticulum	182 (2.84%)	0.000369857	ko04141		Retinol metabolism	13 (2.56%)	0.00244064	ko00830		Metabolic pathways	36 (26.67%)	0.0163397	ko01100		Autoimmune thyroid disease	8 (0.66%)	1.52953e-05	ko05320		Tyrosine metabolism	26 (2.33%)	9.66708e-08	ko00350		Pentose and glucuronate interconversions	31 (1.98%)	0.000243839	ko00040
Pyruvate metabolism	11 (1.92%)	0.00569695	ko00620		Biosynthesis of unsaturated fatty acids	15 (1.44%)	3.3669e-05	ko01040		PPAR signaling pathway	69 (1.52%)	2.80612e-05	ko03320		Nucleotide excision repair	61 (1.12%)	3.324e-05	ko03420		Complement and coagulation cascades	50 (0.78%)	0.00067179	ko04610		Metabolism of xenobiotics by cytochrome P450	12 (2.36%)	0.00389936	ko00980		Pyruvate metabolism	4 (2.96%)	0.0221454	ko00620		Phenylalanine metabolism	16 (1.32%)	2.30893e-05	ko00360		Glycine, serine and threonine metabolism	29 (2.6%)	1.457e-07	ko00260		Drug metabolism - cytochrome P450	29 (1.86%)	0.000442699	ko00982
Limonene and pinene degradation	9 (1.57%)	0.00765873	ko00903		Linoleic acid metabolism	15 (1.44%)	0.000101352	ko00591		Fatty acid metabolism	60 (1.32%)	4.27504e-05	ko00071		Metabolism of xenobiotics by cytochrome P450	78 (1.43%)	4.01357e-05	ko00980		Valine, leucine and isoleucine biosynthesis	35 (0.55%)	0.000698895	ko00290		Arginine and proline metabolism	10 (1.97%)	0.00535529	ko00330		Folate biosynthesis	2 (1.48%)	0.0275906	ko00790		Limonene and pinene degradation	20 (1.65%)	3.46818e-05	ko00903		Focal adhesion	64 (5.73%)	4.22956e-07	ko04510		Metabolism of xenobiotics by cytochrome P450	29 (1.86%)	0.000484737	ko00980
Notch signaling pathway	10 (1.75%)	0.00811758	ko04330		Glycine, serine and threonine metabolism	22 (2.11%)	0.000127409	ko00260		ABC transporters	85 (1.87%)	4.30923e-05	ko02010		Cardiac muscle contraction	55 (1.01%)	0.000116648	ko04260		RNA degradation	98 (1.53%)	0.00074403	ko03018		ECM-receptor interaction	13 (2.56%)	0.00614318	ko04512		beta-Alanine metabolism	3 (2.22%)	0.0283111	ko00410		Antigen processing and presentation	19 (1.57%)	8.68146e-05	ko04612		Starch and sucrose metabolism	47 (4.21%)	4.58685e-07	ko00500		Metabolic pathways	345 (22.07%)	0.00053077	ko01100
Riboflavin metabolism	6 (1.05%)	0.00998587	ko00740		Limonene and pinene degradation	17 (1.63%)	0.000161673	ko00903		Fat digestion and absorption	62 (1.36%)	0.000124457	ko04975		Protein digestion and absorption	104 (1.91%)	0.000131526	ko04974		Base excision repair	36 (0.56%)	0.00171163	ko03410		Drug metabolism - cytochrome P450	11 (2.17%)	0.010084	ko00982		Valine, leucine and isoleucine degradation	4 (2.96%)	0.0288039	ko00280		Starch and sucrose metabolism	43 (3.54%)	9.77008e-05	ko00500		Insect hormone biosynthesis	13 (1.16%)	9.74136e-07	ko00981		Caffeine metabolism	5 (0.32%)	0.000617962	ko00232
Cell adhesion molecules (CAMs)	10 (1.75%)	0.0107844	ko04514		Bile secretion	42 (4.03%)	0.00017159	ko04976		DNA replication	46 (1.01%)	0.000131645	ko03030		Arginine and proline metabolism	62 (1.14%)	0.000154752	ko00330		Gastric acid secretion	107 (1.67%)	0.00206946	ko04971		Ascorbate and aldarate metabolism	9 (1.77%)	0.010906	ko00053		Chagas disease (American trypanosomiasis)	4 (2.96%)	0.0310673	ko05142		Steroid hormone biosynthesis	28 (2.31%)	0.000116401	ko00140		Peroxisome	42 (3.76%)	2.68235e-06	ko04146		Autoimmune thyroid disease	7 (0.45%)	0.00068196	ko05320
Pyrimidine metabolism	16 (2.8%)	0.0161831	ko00240		Propanoate metabolism	18 (1.73%)	0.00017931	ko00640		Ascorbate and aldarate metabolism	51 (1.12%)	0.00027987	ko00053		Dilated cardiomyopathy	119 (2.18%)	0.000164903	ko05414		Basal transcription factors	59 (0.92%)	0.0038769	ko03022		Nitrogen metabolism	6 (1.18%)	0.0109441	ko00910		Complement and coagulation cascades	3 (2.22%)	0.0348459	ko04610		Arginine and proline metabolism	22 (1.81%)	0.000118573	ko00330		Lysosome	48 (4.3%)	3.51879e-06	ko04142		Ascorbate and aldarate metabolism	23 (1.47%)	0.000702649	ko00053
Linoleic acid metabolism	7 (1.22%)	0.0184688	ko00591		PPAR signaling pathway	23 (2.21%)	0.000195443	ko03320		Biosynthesis of unsaturated fatty acids	34 (0.75%)	0.000322993	ko01040		Histidine metabolism	29 (0.53%)	0.000168801	ko00340		Propanoate metabolism	57 (0.89%)	0.00492823	ko00640		Limonene and pinene degradation	8 (1.57%)	0.0116712	ko00903		Amyotrophic lateral sclerosis (ALS)	3 (2.22%)	0.0374805	ko05014		Cysteine and methionine metabolism	17 (1.4%)	0.000121318	ko00270		Fat digestion and absorption	26 (2.33%)	5.83687e-06	ko04975		Tyrosine metabolism	23 (1.47%)	0.000778742	ko00350
Bile secretion	21 (3.67%)	0.0188999	ko04976		Adipocytokine signaling pathway	21 (2.02%)	0.000227095	ko04920		Drug metabolism - other enzymes	107 (2.35%)	0.000494101	ko00983		Fatty acid metabolism	65 (1.19%)	0.000396733	ko00071		Valine, leucine and isoleucine degradation	71 (1.11%)	0.00525952	ko00280		Cysteine and methionine metabolism	7 (1.38%)	0.0149085	ko00270		Neuroactive ligand-receptor interaction	6 (4.44%)	0.0484535	ko04080		Pancreatic secretion	34 (2.8%)	0.000158054	ko04972		ABC transporters	32 (2.87%)	1.27516e-05	ko02010		Steroid biosynthesis	10 (0.64%)	0.000849665	ko00100
Malaria	7 (1.22%)	0.0216734	ko05144		Pancreatic secretion	30 (2.88%)	0.000247012	ko04972		Nitrogen metabolism	29 (0.64%)	0.00091128	ko00910		Limonene and pinene degradation	50 (0.92%)	0.000422015	ko00903		Metabolic pathways	1274 (19.87%)	0.00711184	ko01100		Lysine biosynthesis	3 (0.59%)	0.0271542	ko00300							Fatty acid metabolism	22 (1.81%)	0.00040965	ko00071		Protein digestion and absorption	34 (3.05%)	1.53346e-05	ko04974		Other types of O-glycan biosynthesis	26 (1.66%)	0.000945053	ko00514
PPAR signaling pathway	11 (1.92%)	0.0239736	ko03320		Lysine biosynthesis	7 (0.67%)	0.000267549	ko00300		Insulin signaling pathway	159 (3.49%)	0.00144886	ko04910		PPAR signaling pathway	74 (1.36%)	0.000523435	ko03320		Riboflavin metabolism	30 (0.47%)	0.00937856	ko00740		Fatty acid biosynthesis	11 (2.17%)	0.031825	ko00061							Hypertrophic cardiomyopathy (HCM)	33 (2.72%)	0.000639713	ko05410		Porphyrin and chlorophyll metabolism	24 (2.15%)	3.77042e-05	ko00860		PPAR signaling pathway	28 (1.79%)	0.00114305	ko03320
Phagosome	19 (3.32%)	0.0271449	ko04145		Insulin signaling pathway	49 (4.7%)	0.000349489	ko04910		Aminoacyl-tRNA biosynthesis	71 (1.56%)	0.00150812	ko00970		RNA degradation	86 (1.58%)	0.000726546	ko03018		mRNA surveillance pathway	104 (1.62%)	0.00975632	ko03015		Drug metabolism - other enzymes	15 (2.95%)	0.0364782	ko00983							ABC transporters	29 (2.39%)	0.000741695	ko02010		Vitamin digestion and absorption	21 (1.88%)	5.49072e-05	ko04977		Glycerophospholipid metabolism	31 (1.98%)	0.00233937	ko00564
Steroid biosynthesis	4 (0.7%)	0.0277144	ko00100		Type I diabetes mellitus	6 (0.58%)	0.000864361	ko04940		Gastric acid secretion	81 (1.78%)	0.00166285	ko04971		Propanoate metabolism	53 (0.97%)	0.00091591	ko00640		Mismatch repair	30 (0.47%)	0.0123053	ko03430		Viral myocarditis	8 (1.57%)	0.0369525	ko05416							Pentose and glucuronate interconversions	24 (1.98%)	0.00135622	ko00040		Renin-angiotensin system	24 (2.15%)	6.093e-05	ko04614		Bile secretion	52 (3.33%)	0.00261825	ko04976
ABC transporters	13 (2.27%)	0.0306102	ko02010		ECM-receptor interaction	24 (2.3%)	0.000962719	ko04512		Riboflavin metabolism	25 (0.55%)	0.00246824	ko00740		Peroxisome	122 (2.24%)	0.00107704	ko04146		Porphyrin and chlorophyll metabolism	70 (1.09%)	0.0132503	ko00860		Amoebiasis	12 (2.36%)	0.0373227	ko05146							Melanogenesis	28 (2.31%)	0.00154951	ko04916		PPAR signaling pathway	25 (2.24%)	7.99191e-05	ko03320		Staphylococcus aureus infection	8 (0.51%)	0.00329189	ko05150
Retinol metabolism	11 (1.92%)	0.0354788	ko00830		Prion diseases	20 (1.92%)	0.00125879	ko05020		Staphylococcus aureus infection	15 (0.33%)	0.00327626	ko05150		Pancreatic secretion	102 (1.87%)	0.00128873	ko04972		Phenylalanine, tyrosine and tryptophan biosynthesis	10 (0.16%)	0.0155422	ko00400		Fat digestion and absorption	9 (1.77%)	0.0375251	ko04975							Glycerophospholipid metabolism	26 (2.14%)	0.00190405	ko00564		Other types of O-glycan biosynthesis	23 (2.06%)	9.62684e-05	ko00514		Neuroactive ligand-receptor interaction	44 (2.82%)	0.00832686	ko04080
Drug metabolism - other enzymes	16 (2.8%)	0.0473976	ko00983		Tyrosine metabolism	17 (1.63%)	0.00135523	ko00350		beta-Alanine metabolism	34 (0.75%)	0.00402605	ko00410		Tryptophan metabolism	52 (0.95%)	0.00137345	ko00380		Glutathione metabolism	86 (1.34%)	0.0242418	ko00480		Glycerolipid metabolism	10 (1.97%)	0.0429876	ko00561							Ubiquinone and other terpenoid-quinone biosynthesis	9 (0.74%)	0.00199527	ko00130		Glycosaminoglycan degradation	13 (1.16%)	0.000103413	ko00531		Sulfur metabolism	10 (0.64%)	0.00926031	ko00920
					Caffeine metabolism	4 (0.38%)	0.00136647	ko00232		Linoleic acid metabolism	33 (0.73%)	0.00435418	ko00591		Pentose and glucuronate interconversions	75 (1.38%)	0.00147186	ko00040		Alanine, aspartate and glutamate metabolism	57 (0.89%)	0.024267	ko00250		Lysosome	17 (3.35%)	0.0481183	ko04142							Staphylococcus aureus infection	7 (0.58%)	0.00321717	ko05150		Sulfur metabolism	11 (0.99%)	0.000186381	ko00920		Pyruvate metabolism	21 (1.34%)	0.011109	ko00620
					Riboflavin metabolism	10 (0.96%)	0.00167817	ko00740		Vitamin digestion and absorption	47 (1.03%)	0.00459063	ko04977		Proteasome	52 (0.95%)	0.00206033	ko03050		Tryptophan metabolism	53 (0.83%)	0.0272923	ko00380		alpha-Linolenic acid metabolism	5 (0.98%)	0.0499964	ko00592							Biosynthesis of unsaturated fatty acids	12 (0.99%)	0.00559753	ko01040		Glycosphingolipid biosynthesis - globo series	7 (0.63%)	0.000678958	ko00603		Phototransduction	8 (0.51%)	0.0116245	ko04744
					Other types of O-glycan biosynthesis	19 (1.82%)	0.00173398	ko00514		Amino sugar and nucleotide sugar metabolism	58 (1.27%)	0.00567166	ko00520		Adipocytokine signaling pathway	64 (1.17%)	0.00214253	ko04920		Adipocytokine signaling pathway	67 (1.05%)	0.0276973	ko04920												Ascorbate and aldarate metabolism	17 (1.4%)	0.00601081	ko00053		Malaria	14 (1.25%)	0.000986522	ko05144		Limonene and pinene degradation	17 (1.09%)	0.0121213	ko00903
					Circadian rhythm - mammal	6 (0.58%)	0.00178565	ko04710		Propanoate metabolism	43 (0.95%)	0.00640783	ko00640		Amoebiasis	93 (1.71%)	0.00219874	ko05146		Cysteine and methionine metabolism	42 (0.66%)	0.0290545	ko00270												Drug metabolism - cytochrome P450	21 (1.73%)	0.00636803	ko00982		beta-Alanine metabolism	14 (1.25%)	0.000986522	ko00410		Starch and sucrose metabolism	43 (2.75%)	0.012588	ko00500
					alpha-Linolenic acid metabolism	11 (1.06%)	0.00246598	ko00592		Arginine and proline metabolism	48 (1.05%)	0.00657957	ko00330		Biosynthesis of unsaturated fatty acids	36 (0.66%)	0.00223041	ko01040		Toxoplasmosis	102 (1.59%)	0.0293821	ko05145												Neuroactive ligand-receptor interaction	36 (2.97%)	0.00774381	ko04080		Hematopoietic cell lineage	23 (2.06%)	0.00121964	ko04640		Lysine biosynthesis	6 (0.38%)	0.0129733	ko00300
					Autoimmune thyroid disease	5 (0.48%)	0.0035737	ko05320		Cardiac muscle contraction	42 (0.92%)	0.00696774	ko04260		Aldosterone-regulated sodium reabsorption	38 (0.7%)	0.00382378	ko04960		Aldosterone-regulated sodium reabsorption	39 (0.61%)	0.0344804	ko04960												alpha-Linolenic acid metabolism	11 (0.91%)	0.00774898	ko00592		Histidine metabolism	10 (0.9%)	0.00125726	ko00340		ABC transporters	30 (1.92%)	0.0143977	ko02010
					Porphyrin and chlorophyll metabolism	18 (1.73%)	0.00432809	ko00860		Cysteine and methionine metabolism	34 (0.75%)	0.00836746	ko00270		Valine, leucine and isoleucine biosynthesis	29 (0.53%)	0.00456929	ko00290		Steroid hormone biosynthesis	82 (1.28%)	0.0346923	ko00140												Histidine metabolism	9 (0.74%)	0.0078219	ko00340		Glycosphingolipid biosynthesis - ganglio series	7 (0.63%)	0.00199821	ko00604		Porphyrin and chlorophyll metabolism	22 (1.41%)	0.0171059	ko00860
					Circadian rhythm - fly	4 (0.38%)	0.00547622	ko04711		RNA degradation	69 (1.52%)	0.00864418	ko03018		ABC transporters	88 (1.61%)	0.00458821	ko02010		Pancreatic secretion	107 (1.67%)	0.0361676	ko04972												Adipocytokine signaling pathway	19 (1.57%)	0.00789302	ko04920		Staphylococcus aureus infection	7 (0.63%)	0.00199821	ko05150		alpha-Linolenic acid metabolism	12 (0.77%)	0.0186864	ko00592
					Dorso-ventral axis formation	18 (1.73%)	0.00622965	ko04320		Glycine, serine and threonine metabolism	54 (1.19%)	0.00894577	ko00260		Linoleic acid metabolism	37 (0.68%)	0.00717211	ko00591		Lysine biosynthesis	13 (0.2%)	0.0404064	ko00300												Glycosaminoglycan degradation	10 (0.82%)	0.00878226	ko00531		Linoleic acid metabolism	13 (1.16%)	0.00216789	ko00591		Glycosphingolipid biosynthesis - globo series	6 (0.38%)	0.0188805	ko00603
					Staphylococcus aureus infection	6 (0.58%)	0.00662115	ko05150		Pyrimidine metabolism	88 (1.93%)	0.00925652	ko00240		Nicotinate and nicotinamide metabolism	23 (0.42%)	0.00749617	ko00760		Peroxisome	128 (2%)	0.0430432	ko04146												Glycine, serine and threonine metabolism	19 (1.57%)	0.0107198	ko00260		Nitrogen metabolism	11 (0.99%)	0.00242148	ko00910		Insulin signaling pathway	58 (3.71%)	0.0202967	ko04910
					Antigen processing and presentation	13 (1.25%)	0.00853583	ko04612		Pentose and glucuronate interconversions	61 (1.34%)	0.0092831	ko00040		Other types of O-glycan biosynthesis	62 (1.14%)	0.0077588	ko00514		Purine metabolism	180 (2.81%)	0.0433983	ko00230												Metabolism of xenobiotics by cytochrome P450	20 (1.65%)	0.0134541	ko00980		Glycosaminoglycan biosynthesis - chondroitin sulfate	7 (0.63%)	0.0034321	ko00532		Vitamin B6 metabolism	3 (0.19%)	0.0217992	ko00750
					Glycolysis / Gluconeogenesis	16 (1.54%)	0.0122613	ko00010		Antigen processing and presentation	38 (0.84%)	0.0113796	ko04612		Insulin signaling pathway	180 (3.3%)	0.0080509	ko04910		Lysine degradation	69 (1.08%)	0.0434995	ko00310												Tryptophan metabolism	15 (1.24%)	0.0137054	ko00380		Fatty acid metabolism	18 (1.61%)	0.0049107	ko00071		Cell adhesion molecules (CAMs)	19 (1.22%)	0.0236451	ko04514
					Galactose metabolism	23 (2.21%)	0.0128798	ko00052		Alanine, aspartate and glutamate metabolism	44 (0.97%)	0.013911	ko00250		D-Glutamine and D-glutamate metabolism	5 (0.09%)	0.00824295	ko00471		Retinol metabolism	78 (1.22%)	0.0439842	ko00830												Prion diseases	19 (1.57%)	0.0143015	ko05020		Hypertrophic cardiomyopathy (HCM)	28 (2.51%)	0.00508139	ko05410		Lysosome	45 (2.88%)	0.0265999	ko04142
					Glycosphingolipid biosynthesis - globo series	5 (0.48%)	0.0136137	ko00603		Sulfur metabolism	20 (0.44%)	0.0146681	ko00920		Salivary secretion	77 (1.41%)	0.00920238	ko04970		Cell cycle	147 (2.29%)	0.0471241	ko04110												Cytokine-cytokine receptor interaction	12 (0.99%)	0.0159088	ko04060		Antigen processing and presentation	14 (1.25%)	0.00608995	ko04612		Biosynthesis of unsaturated fatty acids	12 (0.77%)	0.0348186	ko01040
					Glycerophospholipid metabolism	20 (1.92%)	0.0191349	ko00564		Selenocompound metabolism	24 (0.53%)	0.0161016	ko00450		Autoimmune thyroid disease	11 (0.2%)	0.0106691	ko05320																	Lysine biosynthesis	5 (0.41%)	0.0180945	ko00300		Steroid biosynthesis	7 (0.63%)	0.00642223	ko00100		Amoebiasis	29 (1.86%)	0.0381949	ko05146
					Amoebiasis	22 (2.11%)	0.0199095	ko05146		Hypertrophic cardiomyopathy (HCM)	84 (1.85%)	0.0162135	ko05410		Fatty acid elongation	11 (0.2%)	0.0106691	ko00062																	Bile secretion	38 (3.13%)	0.0232764	ko04976		Pathways in cancer	50 (4.48%)	0.00778901	ko05200
					Pentose phosphate pathway	11 (1.06%)	0.035409	ko00030		Phenylalanine metabolism	27 (0.59%)	0.0179912	ko00360		RNA polymerase	38 (0.7%)	0.0107386	ko03020																	Vitamin digestion and absorption	15 (1.24%)	0.0303495	ko04977		Biosynthesis of unsaturated fatty acids	11 (0.99%)	0.00814801	ko01040
					Notch signaling pathway	13 (1.25%)	0.0360333	ko04330		Phenylalanine, tyrosine and tryptophan biosynthesis	8 (0.18%)	0.0192174	ko00400		Phototransduction	18 (0.33%)	0.0129344	ko04744																	Porphyrin and chlorophyll metabolism	17 (1.4%)	0.0359025	ko00860		Nicotinate and nicotinamide metabolism	8 (0.72%)	0.00847128	ko00760
					Vitamin digestion and absorption	13 (1.25%)	0.0397743	ko04977		Protein processing in endoplasmic reticulum	124 (2.73%)	0.0193793	ko04141		Alanine, aspartate and glutamate metabolism	51 (0.94%)	0.0138676	ko00250																	Sulfur metabolism	7 (0.58%)	0.0472275	ko00920		Sphingolipid metabolism	11 (0.99%)	0.0145941	ko00600
					ABC transporters	20 (1.92%)	0.0420076	ko02010		Lysine biosynthesis	11 (0.24%)	0.0194769	ko00300		Nitrogen metabolism	29 (0.53%)	0.0149813	ko00910																	Glycosphingolipid biosynthesis - ganglio series	5 (0.41%)	0.0478413	ko00604		Galactose metabolism	24 (2.15%)	0.0149384	ko00052
					Arachidonic acid metabolism	8 (0.77%)	0.0426937	ko00590		Lysine degradation	53 (1.16%)	0.0220375	ko00310		Cysteine and methionine metabolism	38 (0.7%)	0.0154941	ko00270																						Systemic lupus erythematosus	9 (0.81%)	0.0207964	ko05322
					Folate biosynthesis	5 (0.48%)	0.0473352	ko00790		Tryptophan metabolism	40 (0.88%)	0.0252211	ko00380		Staphylococcus aureus infection	15 (0.28%)	0.0190808	ko05150																						Arginine and proline metabolism	15 (1.34%)	0.0219952	ko00330
					Fatty acid metabolism	14 (1.34%)	0.0492227	ko00071		Autoimmune thyroid disease	9 (0.2%)	0.02868	ko05320		beta-Alanine metabolism	36 (0.66%)	0.0221598	ko00410																						Tryptophan metabolism	13 (1.16%)	0.032319	ko00380
										Fatty acid elongation	9 (0.2%)	0.02868	ko00062		Glycosaminoglycan degradation	27 (0.5%)	0.0222922	ko00531																						Propanoate metabolism	13 (1.16%)	0.0341469	ko00640
										Glycerolipid metabolism	60 (1.32%)	0.028857	ko00561		Cytosolic DNA-sensing pathway	17 (0.31%)	0.0288402	ko04623
										D-Glutamine and D-glutamate metabolism	4 (0.09%)	0.0305917	ko00471		mRNA surveillance pathway	87 (1.6%)	0.0305164	ko03015
										Proteasome	40 (0.88%)	0.0322	ko03050		Valine, leucine and isoleucine degradation	58 (1.06%)	0.0311942	ko00280
										Other types of O-glycan biosynthesis	50 (1.1%)	0.0344981	ko00514		Phenylalanine metabolism	30 (0.55%)	0.0325918	ko00360
										Ribosome biogenesis in eukaryotes	84 (1.85%)	0.0392234	ko03008		Purine metabolism	156 (2.86%)	0.0349388	ko00230
										alpha-Linolenic acid metabolism	25 (0.55%)	0.041061	ko00592		Glycine, serine and threonine metabolism	59 (1.08%)	0.038425	ko00260
										Aldosterone-regulated sodium reabsorption	29 (0.64%)	0.0440377	ko04960		Glutathione metabolism	73 (1.34%)	0.0422013	ko00480
															Glycosphingolipid biosynthesis - ganglio series	14 (0.26%)	0.0437092	ko00604
															Mucin type O-Glycan biosynthesis	14 (0.26%)	0.0437092	ko00512
															Lysosome	133 (2.44%)	0.0443353	ko04142
															Small cell lung cancer	66 (1.21%)	0.0450263	ko05222
															Complement and coagulation cascades	37 (0.68%)	0.0474662	ko04610
[truncated: 12 more columns]
