# Supplementary material for: Transcriptome Analysis of Sexually Dimorphic Chinese White Wax Scale Insects Reveals Key Differences in Developmental Programs and Transcription Factor Expression
Source: Sci Rep. 2015 Jan 30;5:8141. doi: 10.1038/srep08141 (PMC4311254; doi:10.1038/srep08141)
Supplement: Supplementary Information — Dataset 4 [file srep08141-s5.xls]

## Sheet: Cover sheet 
	Title: Transcriptome Analysis of Sexually Dimorphic Chinese White Wax Scale Insect Reveals Key Differences in Developmental Programs and Transcription Factor Expression
	Authors: Pu Yang, Xiao-Ming Chen, Wei-Wei Liu, Ying Feng, Tao Sun.
	Table S4. Expression levels of genes at different developmental stages of Ericerus pela.

## Sheet: Table S4
Table S4. Expression levels of genes at different developmental stages of Ericerus pela.
Gene name	Expression level	FF	FS	FA1	FA2	FA3	MF	MS	MPP	MP	MA
HR3	RPKM	131.415	66.5164	171.195	0	4.56039	116.667	5.45562	1191.26	631.448	18.4768
	copy numbers	121550	52596.4	73032.5	971.201	4843.39	105658	3046.28	2.34359e+06	308600	8387.31
br 33187	RPKM	1.04014	2.38668	8.06224	3.13325	4.90895	0.993544	6.29207	10.3404	3.35216	11.1876
	copy numbers	1059.98	911.386	713.728	992.848	1274.83	1171.3	1728.59	2921.11	815.416	3549.68
br 90942	RPKM	20.9466	28.8381	30.1524	41.0138	39.543	24.0099	40.1252	0	0	5.00663
br 86148	RPKM	19.4804	17.383	19.1739	48.9011	20.4306	22.7427	45.8272	0	0	2.58676
br 135891	RPKM	9.72281	12.5492	5.38304	3.66105	7.16982	8.12634	6.12664	14.096	18.9313	5.80983
vg	RPKM	8.77788	7.44358	8.02936	2.87412	4.05266	13.4883	9.23471	46.7938	28.4943	31.9272
lab	RPKM	30.7316	27.8783	34.8205	34.4461	67.4594	38.9122	25.2194	1.18416	2.30329	5.12471
	copy numbers	16168.5	14283.2	15409.9	12923.2	26035.3	16306.5	9872.79	3282.74	3321.8	7543.34
Scr	RPKM	7.30774	20.1218	11.3286	8.80534	10.3467	12.5647	11.7884	4.84326	3.14018	1.74669
	copy numbers	10226.4	9222.8	9620.47	16045.6	7828.88	25675.5	9083.19	3067.17	2701.09	4094.89
Pb	RPKM	0	2.15195	0	0.941699	7.37692	0	0	0	0	0
	copy numbers	7171.86	3735.92	2491	8505.37	25147.2	8832.57	4588.92	4128.04	512.137	9376.57
eve	RPKM	0.963012	2.2097	0	0	0	1.83974	0.970916	0	0	0
	copy numbers	324.295	319.789	182.902	63.8823	83.1307	361.948	286.768	115.63	150.705	124.523
dnmt	RPKM	34.9082	64.9226	39.4676	45.3828	102.318	123.199	56.3116	48.7067	51.1193	5.26971
	copy numbers	15859.7	35340	18756	15139.7	57608.6	43966.4	28499	9646.62	8118.63	2758.12
far	RPKM	0	2.12853	4.10868	2.79435	6.56697	28.3545	271.222	0	0	15.5206
	copy numbers	11467.8	57676.7	48295.3	24871.7	61723.6	189943	1.05547e+06	29771.7	29260	22780.2
ix	RPKM	79.1617	84.9616	90.4834	130.769	78.3363	82.933	113.281	0	0	45.7769
	copy numbers	16765.2	24087.2	25624.2	36629.2	16022.1	21191.7	28526.1	7069.12	22170.2	8799.74
tra	RPKM	22.9976	23.2807	17.9755	20.3755	9.57683	27.1362	23.1864	13.4487	15.2593	11.3171
	copy numbers	8343.34	8043.15	7834.02	7605.52	6818.01	14432.8	11889.4	5160.51	4759.05	6550.73
